# Supplementary material for: Genome-Wide Gene Expression Profiles in Lung Tissues of Pig Breeds Differing in Resistance to Porcine Reproductive and Respiratory Syndrome Virus
Source: PLoS One. 2014 Jan 23;9(1):e86101. doi: 10.1371/journal.pone.0086101 (PMC3900479; doi:10.1371/journal.pone.0086101)
Supplement: Table S3 — 1419 probe set after filtered by 5% discovery rate and a fold change of 1.5. (XLS) [file pone.0086101.s004.xls]

## Sheet: Experiment descriptors
Pig ID	Groups
12	DPL
9	DPL
7	DPL
274	DLY
255	DLY
264	DLY

## Sheet: Filtered log intensity
Probe set	Missing	P-Value	Rank	Variance	Num 1.5-Fold	Filter
AFFX-BioB-5_at	0				0	FALSE
AFFX-BioB-M_at	0				0	FALSE
AFFX-BioB-3_at	0				0	FALSE
AFFX-BioC-5_at	0				0	FALSE
AFFX-BioC-3_at	0				0	FALSE
AFFX-BioDn-5_at	0				0	FALSE
AFFX-BioDn-3_at	0				0	FALSE
AFFX-CreX-5_at	0				0	FALSE
AFFX-CreX-3_at	0				0	FALSE
AFFX-DapX-5_at	0				1	FALSE
AFFX-DapX-M_at	0				1	FALSE
AFFX-DapX-3_at	0				2	TRUE		Comment: The blue row number is the original name before filtering.
AFFX-LysX-5_at	0				1	FALSE
AFFX-LysX-M_at	0				1	FALSE
AFFX-LysX-3_at	0				2	TRUE			For example, probset set AFFX-DapX-3_at is the 13th probe set before filtering.
AFFX-PheX-5_at	0				1	FALSE
AFFX-PheX-M_at	0				1	FALSE
AFFX-PheX-3_at	0				1	FALSE
AFFX-ThrX-5_at	0				1	FALSE
AFFX-ThrX-M_at	0				0	FALSE
AFFX-ThrX-3_at	0				1	FALSE
AFFX-TrpnX-5_at	0				0	FALSE
AFFX-TrpnX-M_at	0				0	FALSE
AFFX-TrpnX-3_at	0				0	FALSE
AFFX-r2-Ec-bioB-5_at	0				0	FALSE
AFFX-r2-Ec-bioB-M_at	0				0	FALSE
AFFX-r2-Ec-bioB-3_at	0				1	FALSE
AFFX-r2-Ec-bioC-5_at	0				0	FALSE
AFFX-r2-Ec-bioC-3_at	0				0	FALSE
AFFX-r2-Ec-bioD-5_at	0				0	FALSE
AFFX-r2-Ec-bioD-3_at	0				0	FALSE
AFFX-r2-P1-cre-5_at	0				0	FALSE
AFFX-r2-P1-cre-3_at	0				0	FALSE
AFFX-r2-Bs-dap-5_at	0				0	FALSE
AFFX-r2-Bs-dap-M_at	0				1	FALSE
AFFX-r2-Bs-dap-3_at	0				2	TRUE
AFFX-r2-Bs-lys-5_at	0				1	FALSE
AFFX-r2-Bs-lys-M_at	0				2	TRUE
AFFX-r2-Bs-lys-3_at	0				2	TRUE
AFFX-r2-Bs-phe-5_at	0				0	FALSE
AFFX-r2-Bs-phe-M_at	0				1	FALSE
AFFX-r2-Bs-phe-3_at	0				0	FALSE
AFFX-r2-Bs-thr-5_s_at	0				1	FALSE
AFFX-r2-Bs-thr-M_s_at	0				0	FALSE
AFFX-r2-Bs-thr-3_s_at	0				1	FALSE
AFFX-r2-TagA_at	0				0	FALSE
AFFX-r2-TagB_at	0				0	FALSE
AFFX-r2-TagC_at	0				0	FALSE
AFFX-r2-TagD_at	0				0	FALSE
AFFX-r2-TagE_at	0				0	FALSE
AFFX-r2-TagF_at	0				0	FALSE
AFFX-r2-TagG_at	0				0	FALSE
AFFX-r2-TagH_at	0				0	FALSE
AFFX-r2-TagJ-3_at	0				0	FALSE
AFFX-r2-TagJ-5_at	0				0	FALSE
AFFX-r2-TagO-3_at	0				0	FALSE
AFFX-r2-TagO-5_at	0				1	FALSE
AFFX-r2-TagQ-3_at	0				0	FALSE
AFFX-r2-TagQ-5_at	0				0	FALSE
AFFX-r2-TagIN-3_at	0				0	FALSE
AFFX-r2-TagIN-M_at	0				0	FALSE
AFFX-r2-TagIN-5_at	0				1	FALSE
AFFX-SSC-18SrRNA_at	0				0	FALSE
AFFX-SSC-28SrRNA_at	0				2	TRUE
AFFX-SSC-28SrRNA_s_at	0				2	TRUE
AFFX-SSC-5SrRNA_at	0				2	TRUE
AFFX-Ssc-actin-5_at	0				1	FALSE
AFFX-Ssc-actin-5_x_at	0				1	FALSE
AFFX-Ssc-actin-M_at	0				0	FALSE
AFFX-Ssc-actin-3_at	0				0	FALSE
AFFX-Ssc-ef1a-3_at	0				0	FALSE
AFFX-Ssc-ef1a-M_at	0				0	FALSE
AFFX-Ssc-ef1a-5_at	0				0	FALSE
AFFX-Ssc-gapdh-5_at	0				1	FALSE
AFFX-Ssc-gapdh-5_s_at	0				1	FALSE
AFFX-Ssc-gapdh-M_at	0				0	FALSE
AFFX-Ssc-gapdh-M_s_at	0				1	FALSE
AFFX-Ssc-gapdh-3_at	0				0	FALSE
AFFX-Ssc-gapdh-3_s_at	0				0	FALSE
AFFX-Ssc-r2-Bs-dap-3_at	0				2	TRUE
AFFX-Ssc-r2-Bs-dap-5_at	0				1	FALSE
AFFX-Ssc-r2-Bs-dap-M_at	0				1	FALSE
AFFX-Ssc-r2-Bs-lys-3_at	0				1	FALSE
AFFX-Ssc-r2-Bs-lys-5_at	0				1	FALSE
AFFX-Ssc-r2-Bs-lys-M_at	0				0	FALSE
AFFX-Ssc-r2-Bs-phe-3_at	0				1	FALSE
AFFX-Ssc-r2-Bs-phe-5_at	0				1	FALSE
AFFX-Ssc-r2-Bs-phe-M_at	0				0	FALSE
AFFX-Ssc-r2-Bs-thr-3_s_at	0				1	FALSE
AFFX-Ssc-r2-Bs-thr-5_s_at	0				1	FALSE
AFFX-Ssc-r2-Bs-thr-M_s_at	0				0	FALSE
AFFX-Ssc-TrpnX-3_at	0				0	FALSE
AFFX-Ssc-TrpnX-5_at	0				0	FALSE
AFFX-Ssc-TrpnX-M_at	0				0	FALSE
AFFX-Ssc-r2-Ec-bioB-3_at	0				0	FALSE
AFFX-Ssc-r2-Ec-bioB-5_at	0				0	FALSE
AFFX-Ssc-r2-Ec-bioB-M_at	0				0	FALSE
AFFX-Ssc-r2-Ec-bioC-3_at	0				0	FALSE
AFFX-Ssc-r2-Ec-bioC-5_at	0				0	FALSE
AFFX-Ssc-r2-Ec-bioD-3_at	0				0	FALSE
AFFX-Ssc-r2-Ec-bioD-5_at	0				0	FALSE
AFFX-Ssc-r2-P1-cre-3_s_at	0				0	FALSE
AFFX-Ssc-r2-P1-cre-5_s_at	0				0	FALSE
AFFX-Ss_Gapdh_5_at	0				1	FALSE
AFFX-Ss_Gapdh_M_at	0				1	FALSE
AFFX-Ss_Gapdh_3_at	0				1	FALSE
AFFX-Ss_Actin_5_s_at	0				1	FALSE
AFFX-Ss_Actin_M_s_at	0				0	FALSE
AFFX-Ss_Actin_3_s_at	0				1	FALSE
AFFX-Ss_18SrRNA_at	0				0	FALSE
AFFX-Ss_Leptin_5_s_at	0				0	FALSE
AFFX-Ss_Leptin_M_s_at	0				0	FALSE
AFFX-Ss_CTLA4recp_5_s_at	0				0	FALSE
AFFX-Ss_CTLA4recp_M_s_at	0				0	FALSE
AFFX-Ss_CTLA4recp_3_s_at	0				0	FALSE
AFFX-Ss_ErythRec_5_at	0				0	FALSE
AFFX-Ss_ErythRec_M_at	0				0	FALSE
AFFX-Ss_ErythRec_3_at	0				0	FALSE
AFFX-Ss_IRP_5_at	0				0	FALSE
AFFX-Ss_IRP_M_at	0				1	FALSE
AFFX-Ss_IRP_3_at	0				1	FALSE
AFFX-Ss_Angioten_5_s_at	0				0	FALSE
AFFX-Ss_Angioten_M_s_at	0				0	FALSE
AFFX-Ss_Angioten_3_s_at	0				0	FALSE
RPTR-Ssc-AF298789-2_s_at	0				0	FALSE
RPTR-Ssc-A00196-1_s_at	0				0	FALSE
RPTR-Ssc-A06498-1_at	0				0	FALSE
RPTR-Ssc-A12338-1_at	0				0	FALSE
RPTR-Ssc-AB076373-1_at	0				0	FALSE
RPTR-Ssc-AB076373-2_s_at	0				0	FALSE
RPTR-Ssc-AE009032-1_at	0				0	FALSE
RPTR-Ssc-AF062997-1_at	0				0	FALSE
RPTR-Ssc-AF292559-1_at	0				0	FALSE
RPTR-Ssc-AF292559-1_s_at	0				0	FALSE
RPTR-Ssc-AF292559-2_s_at	0				2	TRUE
RPTR-Ssc-AF292559-3_s_at	0				0	FALSE
RPTR-Ssc-AF292559-4_s_at	0				0	FALSE
RPTR-Ssc-AF292560-1_s_at	0				0	FALSE
RPTR-Ssc-AF298789-1_at	0				0	FALSE
RPTR-Ssc-AF298789-3_s_at	0				0	FALSE
RPTR-Ssc-AF323980-1_at	0				1	FALSE
RPTR-Ssc-AF403737-1_at	0				2	TRUE
RPTR-Ssc-AJ002682-1_s_at	0				0	FALSE
RPTR-Ssc-E00696-1_s_at	0				0	FALSE
RPTR-Ssc-AJ132968-1_at	0				0	FALSE
RPTR-Ssc-AJ510163-1_s_at	0				0	FALSE
RPTR-Ssc-AY056050-1_at	0				0	FALSE
RPTR-Ssc-AY125353_at	0				0	FALSE
RPTR-Ssc-AY342347_at	0				0	FALSE
RPTR-Ssc-CVE247372-1_at	0				0	FALSE
RPTR-Ssc-ECOLOXB_at	0				0	FALSE
RPTR-Ssc-ECOLOXL_at	0				0	FALSE
RPTR-Ssc-ECOLOXL_x_at	0				0	FALSE
RPTR-Ssc-J01347-1_at	0				0	FALSE
RPTR-Ssc-J01347-1_s_at	0				1	FALSE
RPTR-Ssc-J01347-2_at	0				0	FALSE
RPTR-Ssc-J01347-3_at	0				0	FALSE
RPTR-Ssc-J01347-4_at	0				0	FALSE
RPTR-Ssc-J01636-1_at	0				0	FALSE
RPTR-Ssc-J01636-3_at	0				0	FALSE
RPTR-Ssc-J01636-4_at	0				1	FALSE
RPTR-Ssc-J03196-1_at	0				0	FALSE
RPTR-Ssc-K01193-1_at	0				0	FALSE
RPTR-Ssc-K01486-1_at	0				0	FALSE
RPTR-Ssc-L36849-1_at	0				0	FALSE
RPTR-Ssc-M10961-1_at	0				0	FALSE
RPTR-Ssc-M10961-2_at	0				0	FALSE
RPTR-Ssc-M10961-2_s_at	0				0	FALSE
RPTR-Ssc-M10961-3_s_at	0				1	FALSE
RPTR-Ssc-M10961-4_at	0				0	FALSE
RPTR-Ssc-M15077-1_at	0				0	FALSE
RPTR-Ssc-M15077-1_s_at	0				0	FALSE
RPTR-Ssc-M57289-1_s_at	0				0	FALSE
RPTR-Ssc-M62653-1_at	0				0	FALSE
RPTR-Ssc-NC_001669-1_at	0				0	FALSE
RPTR-Ssc-NC_001669-2_at	0				0	FALSE
RPTR-Ssc-NC_002086-1_at	0				0	FALSE
RPTR-Ssc-NM_131175-1_at	0				0	FALSE
RPTR-Ssc-U46493-1_s_at	0				0	FALSE
RPTR-Ssc-U47295-1_at	0				0	FALSE
RPTR-Ssc-U55943-1_at	0				0	FALSE
RPTR-Ssc-U55943-1_s_at	0				0	FALSE
RPTR-Ssc-U89963-1_at	0				0	FALSE
RPTR-Ssc-U89963-1_x_at	0				0	FALSE
RPTR-Ssc-V01555-1_at	0				0	FALSE
RPTR-Ssc-X03453-1_at	0				0	FALSE
RPTR-Ssc-X17220-1_at	0				0	FALSE
RPTR-Ssc-XXU09476-1_at	0				0	FALSE
SscAffx.25.1.S1_at	0				0	FALSE
SscAffx.26.1.S1_at	0				0	FALSE
SscAffx.27.1.S1_at	0				0	FALSE
SscAffx.28.1.S1_at	0				0	FALSE
SscAffx.29.1.S1_at	0				0	FALSE
SscAffx.30.1.S1_at	0				0	FALSE
SscAffx.31.1.S1_at	0				1	FALSE
SscAffx.32.1.S1_at	0				0	FALSE
SscAffx.33.1.S1_at	0				0	FALSE
SscAffx.34.1.S1_at	0				0	FALSE
SscAffx.35.1.S1_at	0				0	FALSE
SscAffx.36.1.S1_at	0				0	FALSE
SscAffx.37.1.S1_at	0				0	FALSE
SscAffx.38.1.S1_at	0				0	FALSE
Ssc.15601.1.A1_s_at	0				2	TRUE
Ssc.14343.1.S1_at	0				0	FALSE
Ssc.10510.1.A1_at	0				0	FALSE
Ssc.4365.1.A1_at	0				0	FALSE
Ssc.12198.1.A1_at	0				0	FALSE
Ssc.7131.1.A1_at	0				0	FALSE
Ssc.12962.1.A1_a_at	0				0	FALSE
Ssc.11330.1.A1_at	0				0	FALSE
Ssc.14392.1.A1_at	0				0	FALSE
Ssc.11132.1.S1_a_at	0				0	FALSE
Ssc.11132.1.S1_at	0				0	FALSE
Ssc.1342.1.S1_at	0				0	FALSE
Ssc.1342.1.A1_at	0				0	FALSE
Ssc.7090.1.A1_at	0				0	FALSE
Ssc.16638.1.S1_at	0				0	FALSE
Ssc.1241.1.S1_at	0				0	FALSE
Ssc.10492.1.S1_at	0				0	FALSE
Ssc.2506.1.S1_at	0				0	FALSE
Ssc.101.1.S1_at	0				3	TRUE
Ssc.12515.1.S1_at	0				0	FALSE
Ssc.15695.1.S1_at	0				0	FALSE
Ssc.1357.1.S1_at	0				0	FALSE
Ssc.7158.1.A1_a_at	0				1	FALSE
Ssc.15718.1.A1_at	0				0	FALSE
Ssc.308.1.S2_at	0				0	FALSE
Ssc.308.1.S1_at	0				2	TRUE
Ssc.1013.1.A1_at	0				0	FALSE
Ssc.16377.1.A1_at	0				0	FALSE
Ssc.16377.1.A1_s_at	0				0	FALSE
Ssc.17228.1.S1_at	0				0	FALSE
Ssc.3141.1.S1_at	0				0	FALSE
Ssc.11784.1.S1_at	0				1	FALSE
Ssc.13774.1.S1_at	0				0	FALSE
Ssc.8516.1.A1_at	0				3	TRUE
Ssc.11992.1.A1_at	0				1	FALSE
Ssc.54.1.A1_at	0				0	FALSE
Ssc.11153.1.S1_at	0				0	FALSE
Ssc.4876.1.A1_at	0				0	FALSE
Ssc.11087.1.S1_at	0				0	FALSE
Ssc.15060.1.S1_at	0				0	FALSE
Ssc.9819.1.S1_at	0				0	FALSE
Ssc.5566.1.S1_at	0				0	FALSE
Ssc.638.1.S1_at	0				0	FALSE
Ssc.638.1.A1_at	0				1	FALSE
Ssc.3284.1.A1_at	0				0	FALSE
Ssc.3284.1.S1_at	0				2	TRUE
Ssc.226.1.S1_at	0				0	FALSE
Ssc.14524.1.S1_at	0				0	FALSE
Ssc.328.1.A1_at	0				0	FALSE
Ssc.328.1.S1_at	0				0	FALSE
Ssc.9781.1.S1_at	0				2	TRUE
Ssc.8776.1.S1_at	0				0	FALSE
Ssc.105.1.S1_at	0				1	FALSE
Ssc.9272.1.S1_at	0				0	FALSE
Ssc.2979.1.S1_at	0				0	FALSE
Ssc.6080.1.S1_at	0				1	FALSE
Ssc.1098.1.S1_at	0				0	FALSE
Ssc.11791.1.S1_at	0				0	FALSE
Ssc.1018.1.S1_at	0				0	FALSE
Ssc.14003.1.S1_a_at	0				0	FALSE
Ssc.640.1.S1_at	0				1	FALSE
Ssc.22086.1.A1_at	0				0	FALSE
Ssc.229.1.S1_at	0				1	FALSE
Ssc.221.1.S1_at	0				1	FALSE
Ssc.224.1.S1_at	0				0	FALSE
Ssc.856.1.S1_at	0				0	FALSE
Ssc.14258.1.S1_at	0				0	FALSE
Ssc.5264.1.A1_at	0				0	FALSE
Ssc.14502.1.S1_a_at	0				0	FALSE
Ssc.1163.1.S1_at	0				0	FALSE
Ssc.8203.1.S1_at	0				0	FALSE
Ssc.6117.1.S1_at	0				0	FALSE
Ssc.3196.1.S1_at	0				1	FALSE
Ssc.3588.1.S1_at	0				0	FALSE
Ssc.13766.1.A1_at	0				0	FALSE
Ssc.5713.1.S1_at	0				0	FALSE
Ssc.777.1.S1_at	0				0	FALSE
Ssc.16159.1.S1_at	0				1	FALSE
Ssc.9970.1.A1_at	0				0	FALSE
Ssc.24.1.S1_at	0				0	FALSE
Ssc.11184.1.S1_at	0				0	FALSE
Ssc.373.1.S1_at	0				0	FALSE
Ssc.16342.1.A1_at	0				2	TRUE
Ssc.4387.1.A1_at	0				0	FALSE
Ssc.5936.1.A1_a_at	0				0	FALSE
Ssc.575.1.S1_at	0				3	TRUE
Ssc.13983.1.S1_at	0				0	FALSE
Ssc.13983.1.S2_at	0				0	FALSE
Ssc.8440.1.S1_at	0				0	FALSE
Ssc.800.1.S1_at	0				0	FALSE
Ssc.9075.1.A1_at	0				1	FALSE
Ssc.73.1.S1_at	0				0	FALSE
Ssc.217.1.S1_at	0				0	FALSE
Ssc.2707.1.S1_at	0				0	FALSE
Ssc.4217.1.S1_at	0				0	FALSE
Ssc.183.1.S1_at	0				0	FALSE
Ssc.14484.1.A1_at	0				0	FALSE
Ssc.4621.1.S1_at	0				0	FALSE
Ssc.7297.1.S1_at	0				0	FALSE
Ssc.14506.1.S1_at	0				0	FALSE
Ssc.657.1.A1_at	0				2	TRUE
Ssc.5550.1.S1_at	0				1	FALSE
Ssc.11580.1.S1_at	0				0	FALSE
Ssc.19852.1.S1_at	0				0	FALSE
Ssc.14463.1.S1_at	0				0	FALSE
Ssc.5712.1.S1_at	0				0	FALSE
Ssc.6009.1.S1_a_at	0				0	FALSE
Ssc.6009.1.S1_at	0				0	FALSE
Ssc.12507.1.S1_at	0				0	FALSE
Ssc.11990.1.S1_at	0				0	FALSE
Ssc.14521.1.S1_at	0				0	FALSE
Ssc.947.1.S1_at	0				0	FALSE
Ssc.947.1.S1_s_at	0				0	FALSE
Ssc.3319.1.S1_at	0				0	FALSE
Ssc.709.1.S1_at	0				1	FALSE
Ssc.526.1.S1_at	0				1	FALSE
Ssc.64.1.S1_at	0				1	FALSE
Ssc.14525.1.S1_at	0				0	FALSE
Ssc.12348.1.S1_at	0				0	FALSE
Ssc.760.1.S1_at	0				2	TRUE
Ssc.162.1.S1_at	0				0	FALSE
Ssc.14490.1.S1_at	0				0	FALSE
Ssc.102.1.S1_at	0				0	FALSE
Ssc.460.1.S1_at	0				0	FALSE
Ssc.1199.1.A1_at	0				0	FALSE
Ssc.61.1.S1_at	0				0	FALSE
Ssc.231.1.S1_at	0				0	FALSE
Ssc.231.1.S2_at	0				0	FALSE
Ssc.19907.1.S1_at	0				0	FALSE
Ssc.14522.1.S1_at	0				0	FALSE
Ssc.830.1.S1_at	0				0	FALSE
Ssc.15237.1.S1_at	0				0	FALSE
Ssc.4871.1.S1_at	0				4	TRUE
Ssc.383.1.S1_at	0				0	FALSE
Ssc.12368.1.S1_at	0				0	FALSE
Ssc.8330.1.S1_at	0				0	FALSE
Ssc.293.1.S1_at	0				0	FALSE
Ssc.4250.1.S1_at	0				0	FALSE
Ssc.14480.1.S1_at	0				0	FALSE
Ssc.6019.1.S1_at	0				0	FALSE
Ssc.4263.1.A1_at	0				0	FALSE
Ssc.600.1.S1_s_at	0				2	TRUE
Ssc.8552.1.S2_a_at	0				0	FALSE
Ssc.8552.3.S1_a_at	0				1	FALSE
Ssc.591.1.S1_at	0				1	FALSE
Ssc.9178.1.S1_at	0				0	FALSE
Ssc.3528.1.S1_at	0				0	FALSE
Ssc.14543.1.S1_at	0				0	FALSE
Ssc.11757.1.S1_at	0				0	FALSE
Ssc.14503.1.S1_at	0				0	FALSE
Ssc.17.1.S1_at	0				0	FALSE
Ssc.757.1.S1_at	0				0	FALSE
Ssc.18652.1.S1_at	0				0	FALSE
Ssc.396.1.S1_a_at	0				0	FALSE
Ssc.4617.1.S1_at	0				2	TRUE
Ssc.5454.1.S1_at	0				0	FALSE
Ssc.14528.1.S1_at	0				0	FALSE
Ssc.5062.1.S1_at	0				0	FALSE
Ssc.3968.1.S1_at	0				0	FALSE
Ssc.11071.1.S1_at	0				0	FALSE
Ssc.1031.1.S1_at	0				6	TRUE
Ssc.314.1.S1_at	0				0	FALSE
Ssc.75.1.S1_at	0				0	FALSE
Ssc.5915.1.S1_at	0				0	FALSE
Ssc.2375.1.S1_at	0				0	FALSE
Ssc.432.1.S1_at	0				1	FALSE
Ssc.22009.1.S1_at	0				0	FALSE
Ssc.142.1.S1_at	0				0	FALSE
Ssc.11194.1.S1_at	0				0	FALSE
Ssc.14488.1.S1_at	0				1	FALSE
Ssc.3741.1.S1_at	0				0	FALSE
Ssc.55.1.S1_at	0				1	FALSE
Ssc.90.1.S1_at	0				2	TRUE
Ssc.5314.1.S1_at	0				0	FALSE
Ssc.167.2.S1_a_at	0				0	FALSE
Ssc.11020.1.S1_at	0				0	FALSE
Ssc.715.1.S1_at	0				0	FALSE
Ssc.37.1.S1_at	0				1	FALSE
Ssc.12341.1.S1_at	0				0	FALSE
Ssc.12975.1.S1_at	0				2	TRUE
Ssc.14531.1.S1_at	0				0	FALSE
Ssc.4371.1.S1_at	0				0	FALSE
Ssc.16296.1.S1_at	0				0	FALSE
Ssc.11136.1.S1_at	0				0	FALSE
Ssc.22641.1.S1_at	0				0	FALSE
Ssc.22641.2.S1_a_at	0				0	FALSE
Ssc.14530.1.S1_at	0				0	FALSE
Ssc.266.1.S1_at	0				2	TRUE
Ssc.21145.1.S1_at	0				0	FALSE
Ssc.62.2.S1_a_at	0				0	FALSE
Ssc.802.1.A1_at	0				0	FALSE
Ssc.1743.1.S1_at	0				1	FALSE
Ssc.10993.1.S1_a_at	0				0	FALSE
Ssc.2763.1.S1_at	0				0	FALSE
Ssc.3208.1.S1_at	0				0	FALSE
Ssc.120.1.S1_at	0				0	FALSE
Ssc.9245.1.S1_at	0				0	FALSE
Ssc.369.1.S1_at	0				0	FALSE
Ssc.746.1.S1_a_at	0				0	FALSE
Ssc.15694.1.S1_at	0				0	FALSE
Ssc.6533.1.S1_at	0				0	FALSE
Ssc.336.1.S1_at	0				2	TRUE
Ssc.9991.1.S1_at	0				2	TRUE
Ssc.569.1.S1_at	0				3	TRUE
Ssc.156.1.A1_at	0				0	FALSE
Ssc.170.1.S1_at	0				1	FALSE
Ssc.137.1.S1_at	0				1	FALSE
Ssc.590.1.S1_at	0				0	FALSE
Ssc.670.1.S1_at	0				1	FALSE
Ssc.2262.1.S1_a_at	0				0	FALSE
Ssc.724.1.S1_at	0				0	FALSE
Ssc.15155.1.S1_a_at	0				0	FALSE
Ssc.2258.1.S1_at	0				0	FALSE
Ssc.2895.1.S1_at	0				0	FALSE
Ssc.864.1.S1_at	0				0	FALSE
Ssc.1712.1.S1_at	0				0	FALSE
Ssc.17243.1.S1_at	0				1	FALSE
Ssc.15895.1.S1_s_at	0				0	FALSE
Ssc.196.1.S1_at	0				0	FALSE
Ssc.16562.1.S1_at	0				0	FALSE
Ssc.6289.1.S1_at	0				0	FALSE
Ssc.751.1.S1_at	0				0	FALSE
Ssc.27593.1.S1_at	0				1	FALSE
Ssc.13482.1.S1_at	0				0	FALSE
Ssc.14472.1.S1_at	0				0	FALSE
Ssc.18754.1.S1_at	0				1	FALSE
Ssc.548.1.S1_a_at	0				1	FALSE
Ssc.514.1.S1_at	0				0	FALSE
Ssc.440.1.S1_at	0				0	FALSE
Ssc.53.1.S1_at	0				0	FALSE
Ssc.14535.1.S1_at	0				0	FALSE
Ssc.15749.1.S1_at	0				0	FALSE
Ssc.20177.1.S1_at	0				0	FALSE
Ssc.5227.1.S1_at	0				0	FALSE
Ssc.5227.1.S2_at	0				1	FALSE
Ssc.6323.1.S1_at	0				1	FALSE
Ssc.16447.1.S1_at	0				0	FALSE
Ssc.14520.1.S1_at	0				0	FALSE
Ssc.15800.1.S1_at	0				1	FALSE
Ssc.16628.1.S1_a_at	0				0	FALSE
Ssc.11033.1.S1_at	0				0	FALSE
Ssc.242.1.S1_a_at	0				0	FALSE
Ssc.26340.1.S1_at	0				0	FALSE
Ssc.20006.1.S1_at	0				0	FALSE
Ssc.9013.1.S1_at	0				0	FALSE
Ssc.909.1.S1_at	0				0	FALSE
Ssc.219.1.S1_at	0				0	FALSE
Ssc.15730.1.S1_at	0				0	FALSE
Ssc.25354.1.S1_at	0				0	FALSE
Ssc.629.1.S1_at	0				0	FALSE
Ssc.749.1.S1_at	0				0	FALSE
Ssc.19054.1.S1_a_at	0				1	FALSE
Ssc.249.1.S1_at	0				0	FALSE
Ssc.21108.1.S1_at	0				0	FALSE
Ssc.27881.1.S1_at	0				0	FALSE
Ssc.189.1.S1_at	0				0	FALSE
Ssc.81.1.S1_at	0				0	FALSE
Ssc.60.1.A1_at	0				0	FALSE
Ssc.11267.1.S1_at	0				0	FALSE
Ssc.310.1.S1_at	0				1	FALSE
Ssc.151.1.S1_at	0				0	FALSE
Ssc.15870.1.S1_at	0				2	TRUE
Ssc.27607.1.S1_at	0				0	FALSE
Ssc.316.1.S1_at	0				0	FALSE
Ssc.16186.1.S1_at	0				1	FALSE
Ssc.732.1.S1_at	0				0	FALSE
Ssc.955.1.S1_at	0				1	FALSE
Ssc.5127.1.S1_at	0				2	TRUE
Ssc.6583.1.S1_at	0				0	FALSE
Ssc.4743.1.S1_at	0				0	FALSE
Ssc.4743.1.S2_at	0				0	FALSE
Ssc.206.1.S1_at	0				0	FALSE
Ssc.7985.1.S1_at	0				1	FALSE
Ssc.3931.1.S1_at	0				0	FALSE
Ssc.15747.1.S1_at	0				0	FALSE
Ssc.300.1.S1_at	0				2	TRUE
Ssc.116.1.S1_at	0				0	FALSE
Ssc.5438.1.S2_at	0				2	TRUE
Ssc.5438.1.S1_at	0				0	FALSE
Ssc.17337.1.S1_at	0				1	FALSE
Ssc.13002.1.S1_at	0				0	FALSE
Ssc.83.1.S1_at	0				3	TRUE
Ssc.824.1.S1_at	0				0	FALSE
Ssc.16236.1.S1_at	0				1	FALSE
Ssc.112.1.S1_at	0				0	FALSE
Ssc.122.1.S1_at	0				0	FALSE
Ssc.2608.1.S1_at	0				1	FALSE
Ssc.26324.1.S1_at	0				0	FALSE
Ssc.16231.1.S1_a_at	0				1	FALSE
Ssc.2698.1.S1_at	0				0	FALSE
Ssc.148.1.S1_at	0				0	FALSE
Ssc.16313.1.S1_at	0				0	FALSE
Ssc.32.1.S1_at	0				0	FALSE
Ssc.174.1.S2_at	0				0	FALSE
Ssc.174.1.S1_at	0				0	FALSE
Ssc.15775.1.S1_at	0				0	FALSE
Ssc.14512.1.S1_at	0				0	FALSE
Ssc.22676.1.S1_at	0				1	FALSE
Ssc.1183.1.S1_at	0				0	FALSE
Ssc.4875.1.S1_at	0				0	FALSE
Ssc.5614.1.S1_at	0				1	FALSE
Ssc.16113.1.S1_at	0				1	FALSE
Ssc.14526.1.S1_at	0				2	TRUE
Ssc.585.2.S1_a_at	0				0	FALSE
Ssc.2767.2.S1_a_at	0				0	FALSE
Ssc.22231.1.S1_at	0				0	FALSE
Ssc.15741.1.S1_s_at	0				0	FALSE
Ssc.15274.1.S1_a_at	0				0	FALSE
Ssc.15274.1.S1_at	0				0	FALSE
Ssc.250.1.S1_at	0				1	FALSE
Ssc.658.1.S1_at	0				4	TRUE
Ssc.6301.1.S1_at	0				0	FALSE
Ssc.15906.1.S1_at	0				0	FALSE
Ssc.16629.1.S1_at	0				0	FALSE
Ssc.16633.1.S1_at	0				0	FALSE
Ssc.16240.1.S1_a_at	0				0	FALSE
Ssc.14475.3.S1_a_at	0				2	TRUE
Ssc.668.1.S1_at	0				0	FALSE
Ssc.203.1.S1_at	0				0	FALSE
Ssc.203.1.S1_s_at	0				1	FALSE
Ssc.315.1.S1_at	0				0	FALSE
Ssc.9949.1.S1_at	0				0	FALSE
Ssc.5575.1.S1_at	0				0	FALSE
Ssc.17879.1.S1_at	0				0	FALSE
Ssc.23489.1.S1_at	0				1	FALSE
Ssc.15933.1.S1_s_at	0				0	FALSE
Ssc.44.1.S1_at	0				0	FALSE
Ssc.16370.1.S1_at	0				0	FALSE
Ssc.14500.1.S1_at	0				0	FALSE
Ssc.16055.1.S1_at	0				0	FALSE
Ssc.33.1.S1_at	0				1	FALSE
Ssc.16316.1.S1_at	0				0	FALSE
Ssc.15774.1.S1_at	0				0	FALSE
Ssc.15887.1.S1_at	0				2	TRUE
Ssc.437.1.S1_a_at	0				0	FALSE
Ssc.433.1.S1_at	0				0	FALSE
Ssc.646.1.S1_at	0				0	FALSE
Ssc.279.1.S1_at	0				0	FALSE
Ssc.279.1.S2_at	0				0	FALSE
Ssc.16162.1.S1_at	0				0	FALSE
Ssc.18551.1.S1_at	0				0	FALSE
Ssc.18551.1.S2_at	0				0	FALSE
Ssc.5833.1.A1_at	0				0	FALSE
Ssc.5833.1.A2_at	0				0	FALSE
Ssc.9637.1.S1_at	0				3	TRUE
Ssc.9637.1.S2_at	0				0	FALSE
Ssc.47.1.S1_at	0				1	FALSE
Ssc.16732.1.S1_at	0				1	FALSE
Ssc.16732.1.S2_at	0				0	FALSE
Ssc.4097.1.S1_at	0				0	FALSE
Ssc.16350.1.S1_at	0				0	FALSE
Ssc.11170.1.S1_at	0				0	FALSE
Ssc.246.1.S1_at	0				2	TRUE
Ssc.14541.1.S1_at	0				0	FALSE
Ssc.14541.1.S1_s_at	0				0	FALSE
Ssc.18215.1.S1_at	0				0	FALSE
Ssc.11162.1.S1_at	0				0	FALSE
Ssc.6784.1.S1_at	0				1	FALSE
Ssc.17340.1.S1_at	0				0	FALSE
Ssc.15739.1.S1_at	0				0	FALSE
Ssc.664.1.S1_at	0				0	FALSE
Ssc.519.1.S1_at	0				1	FALSE
Ssc.12114.1.S1_a_at	0				0	FALSE
Ssc.14561.1.S1_at	0				0	FALSE
Ssc.16045.1.S1_at	0				1	FALSE
Ssc.16008.1.S1_at	0				1	FALSE
Ssc.20.1.S1_at	0				0	FALSE
Ssc.2386.1.S1_a_at	0				0	FALSE
Ssc.3348.1.S1_at	0				0	FALSE
Ssc.27613.1.S1_at	0				0	FALSE
Ssc.14.1.S1_at	0				0	FALSE
Ssc.11096.1.S1_at	0				2	TRUE
Ssc.16363.1.S1_at	0				2	TRUE
Ssc.16363.1.S2_at	0				0	FALSE
Ssc.5667.1.S1_at	0				0	FALSE
Ssc.16355.1.S1_s_at	0				0	FALSE
Ssc.734.1.S1_at	0				0	FALSE
Ssc.158.1.S1_at	0				0	FALSE
Ssc.5879.4.S1_a_at	0				0	FALSE
Ssc.4210.1.S1_at	0				0	FALSE
Ssc.16058.1.S1_at	0				0	FALSE
Ssc.3517.1.S1_at	0				0	FALSE
Ssc.10429.1.S1_at	0				3	TRUE
Ssc.4729.1.S1_at	0				0	FALSE
Ssc.4729.1.S2_at	0				1	FALSE
Ssc.15913.1.S1_at	0				1	FALSE
Ssc.9544.1.S1_at	0				1	FALSE
Ssc.16110.1.A1_at	0				0	FALSE
Ssc.16161.1.S1_at	0				0	FALSE
Ssc.16334.1.S1_at	0				0	FALSE
Ssc.16334.1.S2_at	0				0	FALSE
Ssc.15790.1.S1_at	0				0	FALSE
Ssc.15926.1.S1_at	0				3	TRUE
Ssc.16303.1.S1_at	0				0	FALSE
Ssc.16253.1.S1_at	0				0	FALSE
Ssc.15878.1.S1_at	0				0	FALSE
Ssc.15822.1.S1_at	0				2	TRUE
Ssc.7274.1.A1_at	0				1	FALSE
Ssc.141.1.S1_at	0				1	FALSE
Ssc.17249.1.S1_at	0				0	FALSE
Ssc.16353.1.S1_at	0				0	FALSE
Ssc.38.1.S1_at	0				0	FALSE
Ssc.15890.1.S1_at	0				0	FALSE
Ssc.16257.1.S1_at	0				0	FALSE
Ssc.15817.1.S1_at	0				1	FALSE
Ssc.1388.1.S1_at	0				0	FALSE
Ssc.17226.1.S1_at	0				0	FALSE
Ssc.17239.1.S1_at	0				1	FALSE
Ssc.243.1.S1_at	0				0	FALSE
Ssc.191.1.S1_at	0				0	FALSE
Ssc.19685.1.S1_at	0				0	FALSE
Ssc.17225.1.S1_at	0				2	TRUE
Ssc.70.1.S1_at	0				0	FALSE
Ssc.14498.1.S1_at	0				0	FALSE
Ssc.283.1.S1_at	0				1	FALSE
Ssc.14467.2.S1_a_at	0				0	FALSE
Ssc.87.1.S1_at	0				1	FALSE
Ssc.13585.1.S3_at	0				2	TRUE
Ssc.13585.1.S1_s_at	0				0	FALSE
Ssc.23044.1.S1_s_at	0				0	FALSE
Ssc.15992.1.S1_at	0				0	FALSE
Ssc.153.1.S1_at	0				0	FALSE
Ssc.290.1.S1_at	0				0	FALSE
Ssc.240.1.S1_at	0				0	FALSE
Ssc.16373.1.S1_at	0				0	FALSE
Ssc.268.1.S1_at	0				0	FALSE
Ssc.135.1.S1_a_at	0				0	FALSE
Ssc.67.1.S1_at	0				0	FALSE
Ssc.208.1.S1_at	0				1	FALSE
Ssc.324.1.S1_a_at	0				0	FALSE
Ssc.103.1.S1_at	0				0	FALSE
Ssc.23793.1.S1_at	0				1	FALSE
Ssc.86.1.S1_at	0				0	FALSE
Ssc.11181.1.S1_at	0				0	FALSE
Ssc.11073.1.S1_at	0				1	FALSE
Ssc.23043.1.S1_at	0				2	TRUE
Ssc.13765.1.A1_at	0				0	FALSE
Ssc.17333.1.S1_at	0				0	FALSE
Ssc.3835.1.S1_at	0				2	TRUE
Ssc.145.1.S1_at	0				0	FALSE
Ssc.190.1.S1_at	0				0	FALSE
Ssc.14485.1.S1_at	0				0	FALSE
Ssc.14518.1.S1_at	0				2	TRUE
Ssc.16364.1.S1_at	0				0	FALSE
Ssc.204.1.S1_at	0				4	TRUE
Ssc.26337.1.S1_at	0				0	FALSE
Ssc.15484.1.S1_at	0				2	TRUE
Ssc.16086.1.S1_at	0				0	FALSE
Ssc.16630.1.S1_at	0				0	FALSE
Ssc.16160.1.S1_at	0				1	FALSE
Ssc.26118.1.S1_at	0				0	FALSE
Ssc.27728.1.S1_at	0				2	TRUE
Ssc.79.1.S1_at	0				2	TRUE
Ssc.286.1.S1_s_at	0				1	FALSE
Ssc.18459.1.S1_at	0				0	FALSE
Ssc.6485.2.S1_a_at	0				0	FALSE
Ssc.23660.1.S1_at	0				0	FALSE
Ssc.26338.1.S1_at	0				1	FALSE
Ssc.15904.1.S1_at	0				1	FALSE
Ssc.16324.1.S1_at	0				0	FALSE
Ssc.676.1.S1_at	0				0	FALSE
Ssc.63.1.S1_a_at	0				0	FALSE
Ssc.18359.1.S1_at	0				0	FALSE
Ssc.23507.1.S1_at	0				0	FALSE
Ssc.15919.1.A1_at	0				0	FALSE
Ssc.15885.1.S1_at	0				1	FALSE
Ssc.10974.1.S1_at	0				3	TRUE
Ssc.9.1.S1_at	0				0	FALSE
Ssc.17223.1.S1_at	0				0	FALSE
Ssc.8833.1.S1_at	0				0	FALSE
Ssc.4253.1.S1_at	0				1	FALSE
Ssc.16143.1.S1_at	0				0	FALSE
Ssc.15901.1.S1_at	0				0	FALSE
Ssc.16006.1.S1_at	0				3	TRUE
Ssc.17244.1.S1_at	0				0	FALSE
Ssc.8116.1.S1_at	0				0	FALSE
Ssc.16311.1.A1_a_at	0				1	FALSE
Ssc.28326.1.S1_at	0				0	FALSE
Ssc.15921.1.S1_at	0				0	FALSE
Ssc.15871.1.S1_a_at	0				1	FALSE
Ssc.26331.1.S1_at	0				0	FALSE
Ssc.23495.1.S2_at	0				3	TRUE
Ssc.113.1.S2_at	0				1	FALSE
Ssc.113.1.S1_at	0				1	FALSE
Ssc.14513.1.S1_at	0				0	FALSE
Ssc.16297.1.S2_at	0				1	FALSE
Ssc.260.1.S1_at	0				0	FALSE
Ssc.16019.1.S1_at	0				0	FALSE
Ssc.16140.2.S1_a_at	0				0	FALSE
Ssc.26334.1.S1_at	0				0	FALSE
Ssc.16634.1.S1_at	0				0	FALSE
Ssc.16099.1.S1_at	0				0	FALSE
Ssc.761.1.S1_at	0				0	FALSE
Ssc.17224.1.S1_at	0				0	FALSE
Ssc.14529.1.S1_at	0				0	FALSE
Ssc.14527.1.S1_at	0				0	FALSE
Ssc.16730.1.S1_at	0				1	FALSE
Ssc.15972.1.S1_at	0				0	FALSE
Ssc.16178.1.S1_at	0				1	FALSE
Ssc.16255.1.S1_at	0				2	TRUE
Ssc.16302.1.S1_at	0				0	FALSE
Ssc.14459.1.S1_a_at	0				1	FALSE
Ssc.16627.1.S1_at	0				0	FALSE
Ssc.717.1.S1_at	0				0	FALSE
Ssc.136.1.S1_at	0				2	TRUE
Ssc.15743.1.S1_at	0				0	FALSE
Ssc.17221.1.S1_at	0				0	FALSE
Ssc.298.1.S1_at	0				0	FALSE
Ssc.14550.1.S1_at	0				0	FALSE
Ssc.14542.1.S1_at	0				1	FALSE
Ssc.26328.1.S1_at	0				1	FALSE
Ssc.15791.1.S1_at	0				0	FALSE
Ssc.16011.1.S1_at	0				1	FALSE
Ssc.16142.1.S1_at	0				0	FALSE
Ssc.235.1.S1_a_at	0				2	TRUE
Ssc.16367.2.S1_a_at	0				0	FALSE
Ssc.16.1.S1_at	0				0	FALSE
Ssc.321.1.S1_at	0				0	FALSE
Ssc.26119.1.S1_at	0				0	FALSE
Ssc.14479.1.S1_at	0				0	FALSE
Ssc.15783.1.S1_at	0				0	FALSE
Ssc.15888.1.S1_at	0				3	TRUE
Ssc.15974.1.S1_at	0				0	FALSE
Ssc.128.1.S1_at	0				0	FALSE
Ssc.16374.1.S1_at	0				0	FALSE
Ssc.15918.1.S1_at	0				0	FALSE
Ssc.178.1.S1_at	0				1	FALSE
Ssc.27201.1.S1_a_at	0				0	FALSE
Ssc.16107.1.S1_at	0				0	FALSE
Ssc.19699.2.S1_a_at	0				2	TRUE
Ssc.214.1.S1_at	0				0	FALSE
Ssc.15879.1.S1_at	0				0	FALSE
Ssc.15768.1.S1_at	0				3	TRUE
Ssc.16120.1.S1_at	0				2	TRUE
Ssc.15861.1.S1_at	0				0	FALSE
Ssc.19264.1.S1_at	0				0	FALSE
Ssc.376.1.S1_at	0				0	FALSE
Ssc.16043.1.S1_at	0				1	FALSE
Ssc.748.1.S1_at	0				0	FALSE
Ssc.16114.1.S1_at	0				2	TRUE
Ssc.26330.1.S1_a_at	0				0	FALSE
Ssc.323.1.S1_at	0				0	FALSE
Ssc.195.1.S1_at	0				1	FALSE
Ssc.17339.1.S1_at	0				0	FALSE
Ssc.17774.1.S1_at	0				0	FALSE
Ssc.14497.1.S1_at	0				0	FALSE
Ssc.77.1.S1_at	0				0	FALSE
Ssc.5485.1.S1_at	0				0	FALSE
Ssc.165.1.S1_at	0				0	FALSE
Ssc.1.1.S1_at	0				0	FALSE
Ssc.26329.1.S1_at	0				0	FALSE
Ssc.28474.1.S1_at	0				0	FALSE
Ssc.15062.1.S1_at	0				1	FALSE
Ssc.17349.1.S1_at	0				0	FALSE
Ssc.16091.1.S1_at	0				0	FALSE
Ssc.287.1.S1_a_at	0				0	FALSE
Ssc.16170.1.S1_at	0				0	FALSE
Ssc.85.1.S1_at	0				0	FALSE
Ssc.15915.1.S1_at	0				0	FALSE
Ssc.272.1.S1_a_at	0				1	FALSE
Ssc.14471.1.S1_at	0				2	TRUE
Ssc.140.1.S1_at	0				0	FALSE
Ssc.12.1.S1_at	0				0	FALSE
Ssc.17335.1.S1_at	0				1	FALSE
Ssc.19686.1.S1_at	0				0	FALSE
Ssc.23800.1.S1_at	0				0	FALSE
Ssc.15792.1.S1_at	0				1	FALSE
Ssc.16251.1.S1_at	0				0	FALSE
Ssc.8562.2.S1_a_at	0				0	FALSE
SscAffx.5.1.S1_at	0				0	FALSE
Ssc.15891.1.S1_at	0				0	FALSE
Ssc.719.1.S1_a_at	0				4	TRUE
Ssc.719.1.S1_at	0				6	TRUE
Ssc.13.1.S1_at	0				0	FALSE
Ssc.17336.1.S1_at	0				0	FALSE
Ssc.319.1.S1_at	0				0	FALSE
Ssc.14476.1.S1_at	0				0	FALSE
Ssc.15836.1.S1_at	0				0	FALSE
Ssc.23795.1.S1_at	0				0	FALSE
Ssc.26339.1.S1_a_at	0				0	FALSE
Ssc.16010.1.S1_at	0				0	FALSE
Ssc.16150.1.S1_at	0				0	FALSE
Ssc.312.1.S1_at	0				0	FALSE
Ssc.11.1.S1_at	0				0	FALSE
Ssc.23498.1.S1_s_at	0				1	FALSE
Ssc.15805.1.S1_at	0				0	FALSE
Ssc.16309.1.S1_at	0				0	FALSE
Ssc.202.1.S1_at	0				0	FALSE
Ssc.227.1.S1_at	0				0	FALSE
Ssc.15764.1.S1_at	0				0	FALSE
Ssc.15880.1.S1_at	0				0	FALSE
Ssc.17242.1.S1_at	0				2	TRUE
Ssc.16301.1.S1_at	0				0	FALSE
Ssc.15833.1.S1_at	0				2	TRUE
Ssc.23788.1.S1_at	0				0	FALSE
Ssc.26332.1.S1_at	0				0	FALSE
Ssc.26333.1.S1_at	0				0	FALSE
Ssc.12288.1.A1_a_at	0				0	FALSE
Ssc.27596.1.S1_at	0				0	FALSE
Ssc.645.1.S1_at	0				0	FALSE
Ssc.15877.1.S1_at	0				0	FALSE
Ssc.14551.1.S1_at	0				0	FALSE
Ssc.14551.1.S1_s_at	0				0	FALSE
Ssc.713.1.S1_at	0				0	FALSE
Ssc.15845.1.S1_at	0				0	FALSE
Ssc.5.1.S1_a_at	0				0	FALSE
Ssc.18558.1.S1_at	0				0	FALSE
Ssc.15765.2.S1_a_at	0				0	FALSE
Ssc.27609.1.S1_at	0				0	FALSE
Ssc.579.1.S1_at	0				0	FALSE
SscAffx.1.1.S1_at	0				1	FALSE
Ssc.15751.1.S1_a_at	0				0	FALSE
Ssc.15988.1.S1_at	0				0	FALSE
Ssc.15796.1.S1_at	0				0	FALSE
Ssc.23801.1.S1_at	0				1	FALSE
Ssc.15989.1.S1_at	0				0	FALSE
Ssc.26323.1.S1_at	0				0	FALSE
Ssc.15983.1.S1_at	0				0	FALSE
Ssc.15995.1.S1_at	0				0	FALSE
Ssc.16109.1.S1_at	0				0	FALSE
Ssc.725.1.S1_at	0				0	FALSE
Ssc.15773.1.S1_at	0				0	FALSE
Ssc.16315.1.S1_at	0				0	FALSE
Ssc.16315.1.S2_at	0				2	TRUE
Ssc.9365.1.S1_at	0				0	FALSE
Ssc.16083.1.S1_at	0				0	FALSE
Ssc.16083.1.S2_at	0				0	FALSE
Ssc.16187.1.S1_at	0				0	FALSE
Ssc.23781.1.S1_at	0				0	FALSE
Ssc.15973.1.S1_at	0				4	TRUE
Ssc.3706.1.S1_at	0				2	TRUE
Ssc.3706.1.S2_at	0				0	FALSE
Ssc.16210.1.S1_at	0				2	TRUE
Ssc.16210.1.S2_at	0				0	FALSE
Ssc.16245.1.S1_at	0				0	FALSE
Ssc.6966.2.S1_a_at	0				0	FALSE
Ssc.46.1.S1_at	0				0	FALSE
Ssc.5053.1.S1_at	0				1	FALSE
Ssc.14532.1.S1_at	0				2	TRUE
Ssc.14532.1.S2_at	0				0	FALSE
Ssc.16209.1.S1_at	0				3	TRUE
Ssc.16357.1.S1_at	0				1	FALSE
Ssc.14558.1.S1_at	0				0	FALSE
Ssc.232.1.S1_at	0				0	FALSE
Ssc.21256.1.S2_at	0				2	TRUE
Ssc.11287.1.S1_at	0				0	FALSE
Ssc.7286.1.S1_at	0				1	FALSE
Ssc.15513.1.S1_at	0				0	FALSE
Ssc.16864.1.S1_at	0				0	FALSE
Ssc.11909.1.S1_at	0				0	FALSE
Ssc.16151.1.S1_at	0				0	FALSE
Ssc.4150.1.S1_at	0				0	FALSE
Ssc.15835.2.S1_a_at	0				0	FALSE
Ssc.13769.1.S1_at	0				2	TRUE
Ssc.21327.1.S1_at	0				0	FALSE
Ssc.19656.1.S1_at	0				0	FALSE
Ssc.16243.1.S1_at	0				0	FALSE
Ssc.15804.1.S1_at	0				0	FALSE
Ssc.11109.1.S1_at	0				0	FALSE
Ssc.16189.1.S1_at	0				0	FALSE
Ssc.528.1.S1_at	0				0	FALSE
Ssc.100.1.S1_at	0				0	FALSE
Ssc.6713.1.S1_at	0				1	FALSE
Ssc.18549.1.S1_at	0				0	FALSE
Ssc.15742.2.S1_a_at	0				1	FALSE
Ssc.382.1.S1_at	0				0	FALSE
Ssc.216.1.S1_at	0				0	FALSE
Ssc.16241.1.S1_at	0				2	TRUE
Ssc.16376.1.S1_at	0				0	FALSE
Ssc.16224.1.S1_at	0				0	FALSE
Ssc.16144.1.S1_at	0				0	FALSE
Ssc.14537.1.S1_at	0				0	FALSE
Ssc.129.1.S1_at	0				0	FALSE
Ssc.16631.1.S1_at	0				0	FALSE
Ssc.9364.1.S1_at	0				0	FALSE
Ssc.27597.1.S1_at	0				0	FALSE
Ssc.16247.1.S1_at	0				0	FALSE
Ssc.16141.1.S1_at	0				0	FALSE
Ssc.420.1.S1_a_at	0				2	TRUE
Ssc.420.1.S1_x_at	0				0	FALSE
Ssc.16098.1.S1_at	0				0	FALSE
Ssc.16222.1.S1_at	0				0	FALSE
Ssc.16310.1.S1_at	0				0	FALSE
Ssc.16044.1.S1_at	0				0	FALSE
Ssc.16022.1.S1_at	0				0	FALSE
Ssc.6675.1.S1_a_at	0				0	FALSE
Ssc.15787.2.S1_a_at	0				1	FALSE
Ssc.15787.1.S2_at	0				0	FALSE
Ssc.27595.1.S1_at	0				0	FALSE
Ssc.27599.1.S1_at	0				0	FALSE
Ssc.296.1.S1_at	0				0	FALSE
Ssc.17775.1.S1_a_at	0				0	FALSE
Ssc.14545.1.S1_at	0				0	FALSE
Ssc.16226.1.S1_at	0				0	FALSE
Ssc.714.1.S1_at	0				0	FALSE
Ssc.27598.1.S1_at	0				0	FALSE
Ssc.16223.1.S1_at	0				0	FALSE
SscAffx.8.1.S1_s_at	0				0	FALSE
SscAffx.19.1.S1_at	0				0	FALSE
SscAffx.21.1.S1_at	0				1	FALSE
Ssc.115.1.S1_s_at	0				0	FALSE
SscAffx.9.1.S1_at	0				0	FALSE
SscAffx.12.1.S1_at	0				0	FALSE
SscAffx.22.1.S1_s_at	0				0	FALSE
SscAffx.24.1.S1_at	0				0	FALSE
SscAffx.11.1.S1_a_at	0				0	FALSE
SscAffx.10.1.S1_at	0				0	FALSE
SscAffx.13.1.S1_at	0				0	FALSE
Ssc.4093.1.A1_at	0				0	FALSE
Ssc.21074.1.A1_at	0				0	FALSE
Ssc.12191.1.A2_at	0				0	FALSE
Ssc.12191.1.A1_at	0				2	TRUE
Ssc.807.1.S1_at	0				0	FALSE
Ssc.8046.1.A1_at	0				0	FALSE
Ssc.784.1.S1_at	0				0	FALSE
Ssc.1283.1.S1_at	0				0	FALSE
Ssc.11103.1.S1_at	0				0	FALSE
Ssc.1829.1.S1_at	0				0	FALSE
Ssc.1829.1.S2_at	0				0	FALSE
Ssc.6352.1.S1_at	0				0	FALSE
Ssc.6696.1.A1_at	0				0	FALSE
Ssc.6696.1.S1_at	0				0	FALSE
Ssc.11079.1.A1_at	0				0	FALSE
Ssc.26318.1.S1_at	0				0	FALSE
Ssc.7314.1.A1_at	0				1	FALSE
Ssc.5451.1.S1_at	0				0	FALSE
Ssc.1039.1.S1_at	0				0	FALSE
Ssc.18531.1.S1_at	0				0	FALSE
Ssc.15715.1.S1_at	0				0	FALSE
Ssc.12963.1.S1_at	0				0	FALSE
Ssc.12963.1.S2_at	0				0	FALSE
Ssc.8774.1.S1_at	0				0	FALSE
Ssc.12528.1.S1_at	0				0	FALSE
Ssc.1020.1.S1_at	0				0	FALSE
Ssc.10499.1.S1_at	0				3	TRUE
Ssc.3593.1.S1_at	0				0	FALSE
Ssc.3059.1.S1_at	0				0	FALSE
Ssc.2609.1.S1_at	0				0	FALSE
Ssc.16041.1.S1_at	0				0	FALSE
Ssc.5551.1.S1_at	0				0	FALSE
Ssc.13817.1.A1_at	0				0	FALSE
Ssc.13778.1.S1_at	0				0	FALSE
Ssc.7484.1.S1_at	0				0	FALSE
Ssc.2867.1.S1_at	0				0	FALSE
Ssc.5145.1.S1_a_at	0				3	TRUE
Ssc.5145.1.S1_at	0				2	TRUE
Ssc.8640.1.S1_at	0				0	FALSE
Ssc.11064.1.S1_at	0				0	FALSE
Ssc.2730.1.S1_at	0				0	FALSE
Ssc.7176.1.A1_at	0				0	FALSE
Ssc.248.1.S1_at	0				1	FALSE
Ssc.2635.1.S1_at	0				0	FALSE
Ssc.6149.1.S1_at	0				0	FALSE
Ssc.94.1.A1_at	0				1	FALSE
Ssc.10940.1.S1_at	0				0	FALSE
Ssc.4674.1.S1_at	0				0	FALSE
Ssc.12842.1.S1_at	0				1	FALSE
Ssc.12842.1.S2_at	0				0	FALSE
Ssc.1533.1.S1_at	0				0	FALSE
Ssc.23505.1.S1_at	0				0	FALSE
Ssc.16012.1.S1_at	0				0	FALSE
Ssc.51.1.S1_at	0				0	FALSE
Ssc.17347.1.S1_at	0				0	FALSE
Ssc.15886.1.S1_at	0				2	TRUE
Ssc.212.1.S1_at	0				1	FALSE
Ssc.4747.1.S1_at	0				0	FALSE
Ssc.870.1.S1_at	0				4	TRUE
Ssc.15816.1.S1_at	0				0	FALSE
Ssc.16366.1.S1_at	0				0	FALSE
Ssc.15916.1.S1_at	0				0	FALSE
Ssc.16048.1.S1_at	0				0	FALSE
Ssc.15965.1.S1_at	0				0	FALSE
Ssc.16097.1.S1_at	0				0	FALSE
Ssc.15815.1.S1_at	0				0	FALSE
Ssc.14031.1.S1_at	0				0	FALSE
Ssc.23797.1.S1_at	0				1	FALSE
Ssc.1783.1.S1_at	0				0	FALSE
Ssc.6025.1.S1_at	0				0	FALSE
Ssc.11381.1.S1_at	0				1	FALSE
Ssc.20042.1.S1_at	0				0	FALSE
Ssc.8278.1.S1_at	0				0	FALSE
Ssc.5232.1.S1_a_at	0				0	FALSE
Ssc.3566.1.S1_at	0				0	FALSE
Ssc.16228.1.S1_at	0				1	FALSE
Ssc.15917.1.S1_at	0				0	FALSE
Ssc.6222.1.S1_a_at	0				0	FALSE
Ssc.19673.1.S1_at	0				2	TRUE
Ssc.22011.1.S1_at	0				0	FALSE
Ssc.16057.2.S1_a_at	0				0	FALSE
Ssc.16348.1.S1_at	0				0	FALSE
Ssc.27205.1.S1_at	0				0	FALSE
Ssc.15770.1.S1_at	0				0	FALSE
Ssc.27594.1.S1_at	0				0	FALSE
Ssc.15963.1.S1_at	0				0	FALSE
Ssc.17338.1.S1_at	0				0	FALSE
Ssc.17245.1.S1_at	0				2	TRUE
Ssc.2073.1.A1_at	0				0	FALSE
Ssc.17250.1.S1_a_at	0				0	FALSE
Ssc.17250.1.S1_at	0				0	FALSE
Ssc.16084.1.S2_at	0				0	FALSE
Ssc.16337.1.S2_at	0				0	FALSE
Ssc.820.1.S1_at	0				0	FALSE
Ssc.529.1.S1_at	0				0	FALSE
Ssc.11742.1.S1_at	0				0	FALSE
Ssc.2599.1.S1_at	0				1	FALSE
Ssc.15740.1.S2_at	0				1	FALSE
Ssc.11779.1.S1_at	0				2	TRUE
Ssc.6609.1.S1_at	0				0	FALSE
Ssc.14556.1.S1_at	0				0	FALSE
Ssc.245.1.A1_at	0				0	FALSE
Ssc.11123.1.A1_at	0				0	FALSE
Ssc.13780.6.S1_a_at	0				0	FALSE
Ssc.13780.6.S1_x_at	0				0	FALSE
Ssc.13780.1.S1_x_at	0				0	FALSE
Ssc.935.1.S1_at	0				0	FALSE
Ssc.10583.1.A2_at	0				0	FALSE
Ssc.10583.1.A1_at	0				2	TRUE
Ssc.11063.1.S1_at	0				0	FALSE
Ssc.2115.1.S1_at	0				0	FALSE
Ssc.14393.1.S1_at	0				0	FALSE
Ssc.11074.1.S1_at	0				0	FALSE
Ssc.11100.1.S2_at	0				0	FALSE
Ssc.11100.1.S1_at	0				0	FALSE
Ssc.2887.1.S1_at	0				0	FALSE
Ssc.222.1.S1_at	0				0	FALSE
Ssc.311.1.S1_at	0				0	FALSE
Ssc.13777.1.S1_at	0				0	FALSE
Ssc.11070.1.S1_at	0				1	FALSE
Ssc.149.1.S1_at	0				0	FALSE
Ssc.13826.1.S1_at	0				0	FALSE
Ssc.11102.1.S1_at	0				0	FALSE
Ssc.210.1.S1_a_at	0				0	FALSE
Ssc.1544.1.S1_at	0				0	FALSE
Ssc.155.1.S1_at	0				1	FALSE
Ssc.14533.1.S1_at	0				0	FALSE
Ssc.8974.1.S1_at	0				1	FALSE
Ssc.309.1.S1_at	0				1	FALSE
Ssc.13780.2.S1_x_at	0				0	FALSE
Ssc.13780.3.S1_at	0				0	FALSE
Ssc.18535.1.S1_a_at	0				0	FALSE
Ssc.210.2.S1_a_at	0				0	FALSE
Ssc.335.1.S2_at	0				0	FALSE
Ssc.16335.1.S1_at	0				0	FALSE
Ssc.16335.1.S2_at	0				6	TRUE
Ssc.8.1.S1_at	0				0	FALSE
Ssc.420.2.S1_x_at	0				0	FALSE
Ssc.429.1.A1_at	0				0	FALSE
Ssc.11187.1.S1_at	0				0	FALSE
Ssc.26122.1.A1_at	0				1	FALSE
Ssc.15837.1.S1_at	0				0	FALSE
Ssc.13780.4.S1_x_at	0				0	FALSE
Ssc.14544.1.S1_at	0				0	FALSE
Ssc.15909.1.S1_at	0				0	FALSE
Ssc.7535.1.S1_at	0				0	FALSE
Ssc.11626.1.S1_at	0				0	FALSE
Ssc.16624.1.S1_at	0				0	FALSE
Ssc.13773.1.S1_at	0				0	FALSE
Ssc.17995.1.S1_at	0				1	FALSE
Ssc.19058.1.S1_at	0				0	FALSE
Ssc.14474.1.S1_at	0				1	FALSE
Ssc.14053.1.A1_at	0				0	FALSE
Ssc.15748.3.S1_a_at	0				0	FALSE
Ssc.10245.2.A1_a_at	0				0	FALSE
Ssc.3831.1.S1_at	0				0	FALSE
Ssc.26221.1.S1_at	0				0	FALSE
Ssc.833.1.S1_at	0				0	FALSE
Ssc.15588.1.S1_at	0				0	FALSE
Ssc.15588.1.S2_at	0				2	TRUE
Ssc.16047.1.S1_at	0				0	FALSE
Ssc.4623.1.S1_at	0				0	FALSE
Ssc.235.2.S1_at	0				0	FALSE
Ssc.235.2.S2_at	0				0	FALSE
Ssc.16351.1.S1_at	0				0	FALSE
Ssc.16351.1.S2_at	0				0	FALSE
Ssc.14470.1.S1_at	0				2	TRUE
Ssc.14470.1.S2_at	0				0	FALSE
Ssc.2108.1.S1_at	0				2	TRUE
Ssc.2108.1.S2_at	0				0	FALSE
Ssc.11742.2.S1_at	0				0	FALSE
Ssc.66.1.S1_at	0				1	FALSE
Ssc.66.1.S2_at	0				0	FALSE
Ssc.66.1.S3_at	0				0	FALSE
Ssc.14517.1.S1_at	0				0	FALSE
Ssc.16250.1.S1_at	0				0	FALSE
Ssc.16250.1.S2_at	0				2	TRUE
Ssc.21016.1.S1_at	0				2	TRUE
Ssc.16207.1.S1_at	0				2	TRUE
Ssc.16106.1.S1_at	0				1	FALSE
Ssc.12781.1.A1_at	0				2	TRUE
Ssc.12781.1.A1_s_at	0				3	TRUE
Ssc.12781.1.A2_at	0				0	FALSE
Ssc.13780.5.S1_x_at	0				0	FALSE
Ssc.16369.1.S1_at	0				0	FALSE
Ssc.16038.1.S1_at	0				1	FALSE
Ssc.19684.1.S1_at	0				0	FALSE
Ssc.19684.1.S2_at	0				0	FALSE
Ssc.428.6.S1_a_at	0				2	TRUE
Ssc.507.1.A1_at	0				0	FALSE
Ssc.15744.1.S1_at	0				0	FALSE
Ssc.75.2.S1_a_at	0				2	TRUE
Ssc.15696.1.S1_at	0				0	FALSE
Ssc.265.1.S2_at	0				0	FALSE
Ssc.265.1.S3_at	0				1	FALSE
Ssc.7158.2.A1_a_at	0				0	FALSE
Ssc.302.1.S1_at	0				1	FALSE
Ssc.263.1.S1_at	0				1	FALSE
Ssc.15748.2.S2_at	0				0	FALSE
Ssc.16081.1.S1_at	0				2	TRUE
Ssc.16375.1.S1_at	0				0	FALSE
Ssc.14486.1.S1_at	0				0	FALSE
Ssc.26325.1.S1_at	0				1	FALSE
Ssc.16192.1.S1_at	0				0	FALSE
Ssc.16042.1.S1_at	0				0	FALSE
Ssc.77.2.S1_a_at	0				0	FALSE
Ssc.15993.1.S1_at	0				0	FALSE
Ssc.508.1.S1_at	0				0	FALSE
Ssc.420.3.S1_at	0				1	FALSE
SscAffx.6.1.S1_at	0				0	FALSE
SscAffx.15.1.S1_s_at	0				0	FALSE
Ssc.324.3.S1_a_at	0				2	TRUE
Ssc.16308.1.S1_at	0				0	FALSE
Ssc.76.1.S1_a_at	0				0	FALSE
Ssc.18555.1.S1_at	0				0	FALSE
Ssc.2370.1.S1_a_at	0				0	FALSE
SscAffx.2.1.S1_a_at	0				0	FALSE
Ssc.71.1.S1_at	0				0	FALSE
Ssc.15901.2.S1_at	0				0	FALSE
Ssc.16311.4.S1_a_at	0				0	FALSE
Ssc.14478.1.S1_at	0				0	FALSE
Ssc.750.1.S1_at	0				0	FALSE
Ssc.16157.1.S1_at	0				0	FALSE
Ssc.929.1.S1_at	0				0	FALSE
SscAffx.4.1.S1_at	0				0	FALSE
Ssc.28475.1.S1_at	0				0	FALSE
Ssc.77.3.S1_a_at	0				0	FALSE
SscAffx.23.1.S1_at	0				0	FALSE
Ssc.11075.1.S1_a_at	0				2	TRUE
Ssc.11075.1.S1_x_at	0				1	FALSE
Ssc.14484.3.A1_a_at	0				0	FALSE
Ssc.14484.3.A1_at	0				0	FALSE
Ssc.11075.11.S1_x_at	0				2	TRUE
SscAffx.20.1.S1_at	0				1	FALSE
Ssc.27609.2.S1_at	0				0	FALSE
Ssc.15979.1.S1_at	0				0	FALSE
Ssc.19683.1.S1_at	0				0	FALSE
Ssc.420.4.S1_a_at	0				2	TRUE
Ssc.420.4.S1_at	0				0	FALSE
Ssc.29006.1.S1_at	0				0	FALSE
Ssc.710.1.S1_at	0				0	FALSE
Ssc.381.1.S1_at	0				0	FALSE
Ssc.14942.1.S1_at	0				0	FALSE
Ssc.14942.1.S1_s_at	0				0	FALSE
Ssc.1320.1.A1_at	0				0	FALSE
Ssc.7701.1.A1_at	0				0	FALSE
Ssc.236.1.A1_at	0				0	FALSE
Ssc.12417.1.S1_at	0				0	FALSE
Ssc.9544.2.S1_a_at	0				0	FALSE
Ssc.1177.1.S1_at	0				0	FALSE
Ssc.455.1.S1_at	0				0	FALSE
Ssc.23221.1.S1_at	0				0	FALSE
Ssc.18613.1.S1_at	0				1	FALSE
Ssc.17274.1.S1_at	0				0	FALSE
Ssc.15966.1.S1_at	0				0	FALSE
Ssc.1198.1.S1_at	0				0	FALSE
Ssc.13780.7.S1_at	0				0	FALSE
Ssc.30833.1.S1_at	0				2	TRUE
Ssc.16007.1.S1_at	0				0	FALSE
Ssc.13961.1.A1_at	0				0	FALSE
Ssc.1202.1.A1_at	0				0	FALSE
Ssc.12373.1.S1_at	0				0	FALSE
Ssc.11302.1.S1_at	0				0	FALSE
Ssc.11302.1.S2_at	0				0	FALSE
Ssc.395.1.A1_at	0				0	FALSE
Ssc.7101.1.A1_at	0				0	FALSE
Ssc.16651.1.S1_at	0				0	FALSE
Ssc.14593.1.S1_at	0				0	FALSE
Ssc.11937.1.S1_at	0				0	FALSE
Ssc.20036.1.S1_at	0				0	FALSE
Ssc.13874.1.S1_at	0				0	FALSE
Ssc.11913.1.S1_at	0				0	FALSE
Ssc.11099.1.S1_at	0				0	FALSE
Ssc.6728.1.S1_at	0				0	FALSE
Ssc.939.1.A1_at	0				0	FALSE
Ssc.939.1.S1_at	0				1	FALSE
Ssc.13017.1.A1_at	0				0	FALSE
Ssc.806.1.S1_at	0				0	FALSE
Ssc.806.1.A1_at	0				1	FALSE
Ssc.3842.1.A1_at	0				0	FALSE
Ssc.11270.1.S1_at	0				0	FALSE
Ssc.4360.1.A1_at	0				0	FALSE
Ssc.13909.1.A1_at	0				0	FALSE
Ssc.4222.1.S1_at	0				3	TRUE
Ssc.6413.1.A1_at	0				0	FALSE
Ssc.16743.1.S1_at	0				0	FALSE
Ssc.16743.1.A1_at	0				0	FALSE
Ssc.10541.1.S1_a_at	0				0	FALSE
Ssc.8177.1.A2_at	0				1	FALSE
Ssc.8177.1.A1_at	0				0	FALSE
Ssc.14559.1.S1_at	0				0	FALSE
Ssc.7100.1.S1_at	0				1	FALSE
Ssc.20080.1.S1_at	0				0	FALSE
Ssc.551.1.S1_at	0				0	FALSE
Ssc.3118.2.S1_a_at	0				0	FALSE
Ssc.14246.1.S1_at	0				0	FALSE
Ssc.9992.1.S1_at	0				0	FALSE
Ssc.4908.1.S1_at	0				0	FALSE
Ssc.6356.1.S1_at	0				0	FALSE
Ssc.19946.1.S1_at	0				0	FALSE
Ssc.6742.1.A1_at	0				0	FALSE
Ssc.17316.1.S1_at	0				0	FALSE
Ssc.11858.1.S1_at	0				2	TRUE
Ssc.4003.1.S1_at	0				0	FALSE
Ssc.5792.1.S1_at	0				0	FALSE
Ssc.1459.1.S1_at	0				0	FALSE
Ssc.11257.1.S1_at	0				0	FALSE
Ssc.11235.1.S1_at	0				0	FALSE
Ssc.5846.1.S1_at	0				0	FALSE
Ssc.16347.1.S1_at	0				0	FALSE
Ssc.3917.1.S1_at	0				0	FALSE
Ssc.10148.1.S1_at	0				0	FALSE
Ssc.2957.1.S1_at	0				0	FALSE
Ssc.2957.1.S2_at	0				0	FALSE
Ssc.11190.1.S1_at	0				1	FALSE
Ssc.17718.1.S1_at	0				0	FALSE
Ssc.2405.1.A1_at	0				0	FALSE
Ssc.8939.1.S1_at	0				0	FALSE
Ssc.8939.1.S2_at	0				0	FALSE
Ssc.16046.1.S1_s_at	0				0	FALSE
Ssc.15736.1.S1_at	0				0	FALSE
Ssc.15736.1.S2_at	0				0	FALSE
Ssc.415.1.S1_at	0				2	TRUE
Ssc.2449.1.S1_at	0				0	FALSE
Ssc.13776.1.S1_at	0				0	FALSE
Ssc.7538.1.S1_at	0				0	FALSE
Ssc.4158.1.S1_at	0				0	FALSE
Ssc.17186.1.S1_a_at	0				0	FALSE
Ssc.17026.1.S1_at	0				0	FALSE
Ssc.2306.1.S1_at	0				0	FALSE
Ssc.17300.1.S1_at	0				0	FALSE
Ssc.2926.1.S1_at	0				0	FALSE
Ssc.4157.1.A1_at	0				1	FALSE
Ssc.7506.1.S1_at	0				0	FALSE
Ssc.68.1.A1_at	0				0	FALSE
Ssc.10439.1.S1_at	0				2	TRUE
Ssc.2034.1.S1_at	0				0	FALSE
Ssc.11004.1.S1_at	0				0	FALSE
Ssc.5604.1.S1_at	0				0	FALSE
Ssc.5943.1.S1_at	0				0	FALSE
Ssc.13262.1.S1_at	0				0	FALSE
Ssc.639.1.A1_at	0				0	FALSE
Ssc.27244.1.S1_at	0				0	FALSE
Ssc.7096.1.S1_at	0				0	FALSE
Ssc.30.1.S1_at	0				0	FALSE
Ssc.3720.1.S1_at	0				0	FALSE
Ssc.13880.1.A1_at	0				0	FALSE
Ssc.13880.1.A2_at	0				0	FALSE
Ssc.1005.1.S1_a_at	0				0	FALSE
Ssc.1005.1.S1_at	0				0	FALSE
Ssc.13269.1.S1_at	0				0	FALSE
Ssc.4111.1.S1_at	0				0	FALSE
Ssc.20571.1.S1_a_at	0				0	FALSE
Ssc.983.1.S1_at	0				0	FALSE
Ssc.12108.1.S1_at	0				0	FALSE
Ssc.12390.1.S1_at	0				0	FALSE
Ssc.17717.1.S1_at	0				0	FALSE
Ssc.17001.1.S1_at	0				0	FALSE
Ssc.810.1.S1_at	0				0	FALSE
Ssc.810.1.S2_at	0				3	TRUE
Ssc.17602.1.S1_at	0				0	FALSE
Ssc.6097.1.S1_a_at	0				0	FALSE
Ssc.6097.1.S1_at	0				0	FALSE
Ssc.494.1.S2_at	0				3	TRUE
Ssc.494.1.S1_at	0				1	FALSE
Ssc.2393.1.S1_at	0				0	FALSE
Ssc.19992.1.S1_at	0				0	FALSE
Ssc.1006.1.S1_at	0				0	FALSE
Ssc.4741.1.S1_at	0				0	FALSE
Ssc.6391.1.S1_at	0				0	FALSE
Ssc.11630.1.S1_at	0				1	FALSE
Ssc.16345.1.S1_at	0				0	FALSE
Ssc.17140.1.A1_at	0				0	FALSE
Ssc.604.1.S1_at	0				1	FALSE
Ssc.978.1.S1_at	0				0	FALSE
Ssc.650.1.S1_at	0				0	FALSE
Ssc.1091.1.S1_at	0				0	FALSE
Ssc.841.1.S1_at	0				0	FALSE
Ssc.9102.1.A1_at	0				0	FALSE
Ssc.3675.1.A1_at	0				0	FALSE
Ssc.16336.1.S1_at	0				0	FALSE
Ssc.16336.1.S2_at	0				1	FALSE
Ssc.1450.1.S1_at	0				0	FALSE
Ssc.10536.1.S1_at	0				0	FALSE
Ssc.731.1.S1_at	0				2	TRUE
Ssc.18382.1.S1_at	0				0	FALSE
Ssc.726.1.A1_at	0				0	FALSE
Ssc.4466.1.S1_at	0				0	FALSE
Ssc.8698.1.S1_at	0				0	FALSE
Ssc.295.1.A1_at	0				0	FALSE
Ssc.17573.1.S1_at	0				0	FALSE
Ssc.167.4.S1_at	0				2	TRUE
Ssc.104.1.S1_at	0				0	FALSE
Ssc.19691.1.S1_at	0				1	FALSE
Ssc.1465.1.S1_at	0				0	FALSE
Ssc.6873.1.S1_at	0				0	FALSE
Ssc.9467.1.S1_at	0				0	FALSE
Ssc.16125.1.S1_x_at	0				0	FALSE
Ssc.2753.1.S1_at	0				0	FALSE
Ssc.7258.1.S1_at	0				0	FALSE
Ssc.340.1.S1_at	0				0	FALSE
Ssc.27208.1.S1_at	0				0	FALSE
Ssc.19494.1.S1_at	0				0	FALSE
Ssc.11208.1.S1_at	0				2	TRUE
Ssc.2173.1.A1_at	0				0	FALSE
Ssc.11075.3.S1_a_at	0				2	TRUE
Ssc.16033.1.S1_at	0				2	TRUE
Ssc.26084.1.S1_at	0				0	FALSE
Ssc.2720.1.S1_at	0				0	FALSE
Ssc.21499.1.S1_at	0				0	FALSE
Ssc.19914.1.S1_at	0				1	FALSE
Ssc.181.1.S1_at	0				1	FALSE
Ssc.181.1.S1_s_at	0				2	TRUE
Ssc.542.1.S1_at	0				0	FALSE
Ssc.9365.2.S1_a_at	0				1	FALSE
Ssc.902.1.S1_a_at	0				0	FALSE
Ssc.936.1.S1_at	0				0	FALSE
Ssc.16365.1.S1_at	0				0	FALSE
Ssc.16163.1.S1_at	0				1	FALSE
Ssc.23474.1.S1_at	0				0	FALSE
Ssc.15640.1.S1_at	0				1	FALSE
Ssc.14456.1.S1_at	0				0	FALSE
Ssc.13872.1.S1_at	0				0	FALSE
Ssc.22119.1.S1_at	0				0	FALSE
Ssc.15843.1.S1_at	0				0	FALSE
Ssc.16352.1.S1_at	0				0	FALSE
Ssc.19638.1.S1_at	0				2	TRUE
Ssc.956.1.S1_at	0				1	FALSE
Ssc.12724.1.S1_at	0				0	FALSE
Ssc.16180.1.S1_at	0				0	FALSE
Ssc.21802.1.S1_at	0				0	FALSE
Ssc.16346.1.S1_at	0				0	FALSE
Ssc.22769.1.S1_at	0				0	FALSE
Ssc.161.1.S1_at	0				2	TRUE
Ssc.15907.1.S1_at	0				1	FALSE
Ssc.76.3.S1_a_at	0				0	FALSE
Ssc.11056.2.S1_a_at	0				0	FALSE
Ssc.16314.1.S1_at	0				0	FALSE
Ssc.16024.1.S1_at	0				0	FALSE
Ssc.15899.1.S1_at	0				1	FALSE
Ssc.493.1.S1_at	0				0	FALSE
Ssc.16104.1.A1_at	0				0	FALSE
Ssc.16323.1.S1_at	0				0	FALSE
Ssc.20728.1.S1_at	0				2	TRUE
Ssc.1894.1.S1_at	0				1	FALSE
Ssc.20600.1.S1_at	0				0	FALSE
Ssc.1089.1.S1_at	0				3	TRUE
Ssc.1717.1.S1_at	0				0	FALSE
Ssc.670.2.S1_at	0				2	TRUE
Ssc.211.1.S1_at	0				0	FALSE
Ssc.18736.1.S1_at	0				0	FALSE
Ssc.5630.1.S1_at	0				0	FALSE
Ssc.4984.1.S1_at	0				3	TRUE
Ssc.15893.1.S1_at	0				0	FALSE
Ssc.19390.1.S1_at	0				0	FALSE
Ssc.3502.1.S1_at	0				3	TRUE
Ssc.23478.1.A1_at	0				0	FALSE
Ssc.16248.1.S1_at	0				0	FALSE
Ssc.17613.1.S1_at	0				0	FALSE
Ssc.19694.1.S1_at	0				1	FALSE
Ssc.1735.1.S1_at	0				0	FALSE
Ssc.12021.1.S1_at	0				0	FALSE
Ssc.5249.1.S1_at	0				0	FALSE
Ssc.17108.1.S1_at	0				0	FALSE
Ssc.422.1.S1_at	0				0	FALSE
Ssc.16635.1.S1_at	0				1	FALSE
Ssc.24387.1.S1_at	0				0	FALSE
Ssc.331.1.A1_at	0				0	FALSE
Ssc.14243.1.S1_at	0				1	FALSE
Ssc.16312.1.S1_at	0				1	FALSE
Ssc.5822.1.S1_at	0				2	TRUE
Ssc.1296.1.S1_at	0				0	FALSE
Ssc.6691.1.S1_at	0				0	FALSE
Ssc.4040.1.S1_at	0				1	FALSE
Ssc.7870.1.S1_at	0				0	FALSE
Ssc.9738.1.A1_at	0				0	FALSE
Ssc.349.1.S1_at	0				0	FALSE
Ssc.6685.1.S1_at	0				2	TRUE
Ssc.7537.1.S1_at	0				0	FALSE
Ssc.21111.1.S1_at	0				0	FALSE
Ssc.4656.1.S1_at	0				0	FALSE
Ssc.16130.1.S1_at	0				0	FALSE
Ssc.10947.1.S1_at	0				0	FALSE
Ssc.15803.1.S1_at	0				1	FALSE
Ssc.12017.1.A1_at	0				0	FALSE
Ssc.5569.1.S1_at	0				0	FALSE
Ssc.19700.1.S1_at	0				2	TRUE
Ssc.607.1.S1_at	0				0	FALSE
Ssc.21988.1.S1_at	0				0	FALSE
Ssc.24401.1.A1_at	0				0	FALSE
Ssc.24401.1.A1_s_at	0				3	TRUE
Ssc.19696.1.S1_at	0				0	FALSE
Ssc.26124.1.S1_at	0				0	FALSE
Ssc.180.1.S1_at	0				1	FALSE
Ssc.295.2.A1_at	0				0	FALSE
Ssc.25045.1.S1_at	0				0	FALSE
Ssc.118.1.S1_at	0				2	TRUE
Ssc.274.1.S1_at	0				0	FALSE
Ssc.16129.1.S1_at	0				0	FALSE
Ssc.15823.1.S1_at	0				0	FALSE
Ssc.15818.1.S1_at	0				0	FALSE
Ssc.27614.1.S1_at	0				0	FALSE
Ssc.16088.1.S1_at	0				0	FALSE
Ssc.16349.1.S1_at	0				0	FALSE
Ssc.21206.1.S1_at	0				0	FALSE
Ssc.307.1.S1_at	0				1	FALSE
Ssc.121.1.S1_at	0				0	FALSE
Ssc.23789.1.S1_at	0				1	FALSE
Ssc.16052.1.S1_at	0				2	TRUE
Ssc.610.1.S1_at	0				2	TRUE
Ssc.5982.1.A1_at	0				0	FALSE
Ssc.15892.1.S1_at	0				1	FALSE
Ssc.12892.1.S1_at	0				0	FALSE
Ssc.15302.1.S1_at	0				0	FALSE
Ssc.3921.1.S1_at	0				0	FALSE
Ssc.15932.1.S1_at	0				0	FALSE
Ssc.15866.1.S1_at	0				2	TRUE
Ssc.16002.1.S1_at	0				0	FALSE
Ssc.30760.1.S1_at	0				0	FALSE
Ssc.350.1.S1_at	0				1	FALSE
Ssc.3287.1.S1_at	0				0	FALSE
Ssc.13787.1.A1_at	0				0	FALSE
Ssc.9229.1.S1_at	0				1	FALSE
Ssc.125.1.S1_at	0				0	FALSE
Ssc.15955.1.S1_at	0				0	FALSE
Ssc.16220.1.S1_at	0				0	FALSE
Ssc.16169.1.S1_x_at	0				4	TRUE
Ssc.16154.1.S1_at	0				0	FALSE
Ssc.16105.1.S1_at	0				0	FALSE
Ssc.16359.2.S1_s_at	0				1	FALSE
Ssc.15795.1.S1_at	0				0	FALSE
Ssc.210.6.S1_x_at	0				0	FALSE
Ssc.16354.1.S1_at	0				0	FALSE
Ssc.4227.1.S1_at	0				0	FALSE
Ssc.12803.1.S1_at	0				2	TRUE
Ssc.15824.1.S1_at	0				2	TRUE
Ssc.19364.1.S1_at	0				0	FALSE
Ssc.16096.2.S1_a_at	0				0	FALSE
Ssc.11075.6.S1_a_at	0				2	TRUE
Ssc.11075.6.S1_x_at	0				2	TRUE
Ssc.16037.1.S1_at	0				0	FALSE
Ssc.22030.1.S1_at	0				1	FALSE
Ssc.27951.1.S1_at	0				0	FALSE
Ssc.26335.1.S1_at	0				0	FALSE
Ssc.17032.1.S1_at	0				0	FALSE
Ssc.491.1.S1_at	0				0	FALSE
Ssc.15894.1.S1_at	0				0	FALSE
Ssc.428.5.S1_at	0				0	FALSE
Ssc.17345.1.S1_at	0				1	FALSE
Ssc.15264.1.S1_at	0				0	FALSE
Ssc.16341.1.S1_at	0				2	TRUE
Ssc.15942.3.S1_x_at	0				2	TRUE
Ssc.16221.1.S1_at	0				0	FALSE
Ssc.17344.1.S1_at	0				0	FALSE
Ssc.15960.1.S1_at	0				3	TRUE
Ssc.16004.1.S1_at	0				0	FALSE
Ssc.23404.1.S1_at	0				0	FALSE
Ssc.16227.1.S1_at	0				3	TRUE
Ssc.27603.1.S1_at	0				1	FALSE
Ssc.16339.1.S1_at	0				0	FALSE
Ssc.23470.1.S1_at	0				1	FALSE
Ssc.15850.1.S1_a_at	0				1	FALSE
Ssc.15850.1.S1_at	0				0	FALSE
Ssc.15850.1.S1_x_at	0				1	FALSE
Ssc.15900.1.S1_at	0				0	FALSE
Ssc.16229.1.S1_at	0				3	TRUE
Ssc.19608.1.S1_at	0				0	FALSE
Ssc.17227.1.S1_at	0				0	FALSE
Ssc.427.1.S1_at	0				2	TRUE
Ssc.19692.1.S1_at	0				3	TRUE
Ssc.873.1.S1_at	0				2	TRUE
Ssc.15793.2.S1_a_at	0				0	FALSE
Ssc.16368.1.S1_at	0				0	FALSE
Ssc.16326.1.S1_at	0				0	FALSE
Ssc.1579.1.S1_at	0				2	TRUE
Ssc.9365.3.S1_a_at	0				0	FALSE
Ssc.9365.3.S1_x_at	0				0	FALSE
Ssc.4653.1.S1_at	0				0	FALSE
Ssc.16013.1.S1_at	0				3	TRUE
Ssc.1868.1.S1_at	0				0	FALSE
Ssc.819.1.A1_at	0				0	FALSE
Ssc.26063.1.S1_at	0				2	TRUE
Ssc.5105.2.S1_a_at	0				0	FALSE
Ssc.123.1.S1_at	0				0	FALSE
Ssc.19703.1.S1_s_at	0				3	TRUE
Ssc.15788.1.S1_at	0				0	FALSE
Ssc.15829.1.S1_at	0				0	FALSE
Ssc.540.1.S1_at	0				0	FALSE
Ssc.16080.1.S1_at	0				1	FALSE
Ssc.18348.1.S1_at	0				0	FALSE
Ssc.17783.1.S1_a_at	0				1	FALSE
Ssc.17783.1.S1_at	0				0	FALSE
Ssc.16225.1.S1_at	0				0	FALSE
Ssc.16009.1.S1_at	0				0	FALSE
Ssc.16155.1.S1_at	0				0	FALSE
Ssc.15831.1.S1_at	0				0	FALSE
Ssc.22840.1.S1_at	0				0	FALSE
Ssc.15784.1.S1_at	0				0	FALSE
Ssc.16108.1.S1_at	0				0	FALSE
Ssc.16131.1.S1_at	0				0	FALSE
Ssc.15812.1.A1_at	0				0	FALSE
Ssc.237.1.A1_at	0				0	FALSE
Ssc.16183.1.A1_at	0				0	FALSE
Ssc.390.1.A1_at	0				0	FALSE
Ssc.21343.1.S1_at	0				3	TRUE
Ssc.108.1.S1_at	0				0	FALSE
Ssc.583.1.S1_at	0				0	FALSE
Ssc.483.1.S1_at	0				0	FALSE
Ssc.456.1.S1_at	0				0	FALSE
Ssc.9365.4.S1_a_at	0				0	FALSE
Ssc.16219.1.S1_at	0				1	FALSE
Ssc.19698.1.S1_at	0				0	FALSE
Ssc.19729.1.S1_at	0				0	FALSE
Ssc.15986.1.S1_at	0				0	FALSE
Ssc.16252.1.S1_at	0				0	FALSE
Ssc.15950.1.S1_at	0				2	TRUE
Ssc.114.1.S1_at	0				0	FALSE
Ssc.15869.1.S1_at	0				0	FALSE
Ssc.15813.1.S1_at	0				1	FALSE
Ssc.384.1.A1_a_at	0				3	TRUE
Ssc.16095.1.S1_at	0				0	FALSE
Ssc.16164.1.S1_at	0				0	FALSE
Ssc.16332.1.S1_at	0				0	FALSE
Ssc.15971.1.S1_at	0				3	TRUE
Ssc.15997.1.S1_at	0				0	FALSE
Ssc.15984.1.S1_at	0				0	FALSE
Ssc.338.1.S1_at	0				1	FALSE
Ssc.490.1.S1_at	0				0	FALSE
Ssc.496.1.S1_at	0				0	FALSE
Ssc.492.1.S1_at	0				0	FALSE
Ssc.15896.1.S1_at	0				0	FALSE
Ssc.126.1.S1_at	0				0	FALSE
Ssc.488.1.S1_at	0				0	FALSE
Ssc.16087.1.S1_at	0				0	FALSE
Ssc.15750.1.S1_a_at	0				0	FALSE
Ssc.23501.1.S1_s_at	0				3	TRUE
Ssc.489.1.A1_at	0				2	TRUE
Ssc.109.1.S1_at	0				0	FALSE
Ssc.5569.2.S1_at	0				0	FALSE
Ssc.16217.1.S1_at	0				0	FALSE
Ssc.761.2.S1_a_at	0				1	FALSE
Ssc.16216.1.S1_at	0				0	FALSE
Ssc.13780.9.S1_a_at	0				0	FALSE
Ssc.16182.1.S1_at	0				0	FALSE
Ssc.444.1.S1_at	0				0	FALSE
Ssc.644.1.S1_at	0				0	FALSE
Ssc.15841.1.S1_at	0				0	FALSE
Ssc.331.2.S1_at	0				0	FALSE
Ssc.16234.1.S1_at	0				4	TRUE
Ssc.16234.1.A1_at	0				1	FALSE
Ssc.16026.1.A1_at	0				2	TRUE
Ssc.16026.1.S1_at	0				1	FALSE
Ssc.16031.1.S1_at	0				0	FALSE
Ssc.16031.1.A1_at	0				0	FALSE
Ssc.15898.1.A1_at	0				0	FALSE
Ssc.15898.1.S1_at	0				0	FALSE
Ssc.92.1.A1_at	0				0	FALSE
Ssc.92.1.S1_at	0				0	FALSE
Ssc.15928.1.A1_at	0				0	FALSE
Ssc.15928.1.S1_at	0				1	FALSE
Ssc.16092.1.A1_at	0				0	FALSE
Ssc.16092.1.S1_at	0				0	FALSE
Ssc.15968.1.A1_at	0				0	FALSE
Ssc.15968.1.S1_at	0				0	FALSE
Ssc.15956.1.A1_at	0				0	FALSE
Ssc.15956.1.S1_at	0				0	FALSE
Ssc.451.1.A1_at	0				0	FALSE
Ssc.451.1.S1_at	0				0	FALSE
Ssc.11075.10.A1_a_at	0				0	FALSE
Ssc.16056.1.A1_at	0				0	FALSE
Ssc.16056.1.S1_at	0				0	FALSE
Ssc.19728.1.A1_at	0				0	FALSE
Ssc.19728.1.S1_at	0				2	TRUE
Ssc.17343.1.A1_at	0				1	FALSE
Ssc.17343.1.S1_at	0				3	TRUE
Ssc.16123.1.A1_at	0				0	FALSE
Ssc.16123.1.S1_at	0				0	FALSE
Ssc.15778.1.A1_s_at	0				0	FALSE
Ssc.15778.1.S1_s_at	0				4	TRUE
Ssc.15959.1.A1_at	0				0	FALSE
Ssc.15959.1.S1_at	0				2	TRUE
Ssc.15999.1.S1_at	0				0	FALSE
Ssc.15999.1.A1_at	0				0	FALSE
Ssc.11942.1.A1_at	0				0	FALSE
Ssc.11942.1.S1_at	0				0	FALSE
Ssc.16167.1.A1_at	0				2	TRUE
Ssc.16167.1.S1_at	0				0	FALSE
Ssc.13990.1.A1_at	0				1	FALSE
Ssc.13990.1.S1_at	0				2	TRUE
Ssc.16030.1.A1_at	0				0	FALSE
Ssc.16030.1.S1_at	0				0	FALSE
Ssc.27608.2.A1_a_at	0				0	FALSE
Ssc.27608.1.S1_at	0				0	FALSE
Ssc.16092.2.A1_at	0				0	FALSE
Ssc.16092.2.S1_at	0				0	FALSE
Ssc.16075.1.A1_at	0				0	FALSE
Ssc.16075.1.S1_at	0				0	FALSE
Ssc.18557.1.A1_at	0				0	FALSE
Ssc.18557.1.S1_at	0				1	FALSE
Ssc.26342.1.A1_at	0				0	FALSE
Ssc.26342.1.S1_at	0				0	FALSE
Ssc.17807.2.A1_a_at	0				0	FALSE
Ssc.17807.1.S1_a_at	0				0	FALSE
Ssc.17792.1.A1_at	0				0	FALSE
Ssc.17792.1.S1_at	0				0	FALSE
Ssc.17795.1.A1_at	0				1	FALSE
Ssc.17795.1.S1_at	0				1	FALSE
Ssc.16212.1.A1_s_at	0				0	FALSE
Ssc.16212.1.S1_x_at	0				2	TRUE
Ssc.26321.1.A1_s_at	0				2	TRUE
Ssc.26321.1.S1_at	0				0	FALSE
Ssc.26321.1.S1_s_at	0				1	FALSE
Ssc.17786.1.A1_at	0				0	FALSE
Ssc.17801.1.S1_s_at	0				1	FALSE
Ssc.17801.1.A1_s_at	0				1	FALSE
Ssc.15942.2.S1_x_at	0				2	TRUE
Ssc.16211.1.A1_at	0				0	FALSE
Ssc.16211.1.S1_at	0				0	FALSE
Ssc.15903.1.A1_at	0				0	FALSE
Ssc.15903.1.S1_at	0				0	FALSE
Ssc.15819.1.A1_at	0				0	FALSE
Ssc.15819.1.S1_at	0				0	FALSE
Ssc.26326.1.A1_at	0				0	FALSE
Ssc.26326.1.S1_at	0				4	TRUE
Ssc.16371.1.A1_at	0				0	FALSE
Ssc.16371.1.S1_at	0				0	FALSE
Ssc.15920.1.A1_at	0				1	FALSE
Ssc.15920.1.S1_at	0				1	FALSE
Ssc.16063.1.A1_at	0				0	FALSE
Ssc.16063.1.A1_s_at	0				0	FALSE
Ssc.16063.1.S1_at	0				0	FALSE
Ssc.16063.1.S1_s_at	0				0	FALSE
Ssc.17796.1.A1_at	0				0	FALSE
Ssc.17796.1.S1_at	0				0	FALSE
Ssc.17783.2.A1_s_at	0				0	FALSE
Ssc.17783.2.S1_s_at	0				0	FALSE
Ssc.15860.1.A1_s_at	0				0	FALSE
Ssc.15860.1.A1_x_at	0				0	FALSE
Ssc.15860.1.S1_s_at	0				1	FALSE
Ssc.210.7.A1_x_at	0				1	FALSE
Ssc.210.7.S1_x_at	0				2	TRUE
Ssc.15889.1.A1_at	0				0	FALSE
Ssc.15889.1.S1_at	0				0	FALSE
Ssc.486.1.A1_at	0				0	FALSE
Ssc.486.1.S1_at	0				0	FALSE
Ssc.497.1.A1_at	0				0	FALSE
Ssc.497.1.S1_at	0				0	FALSE
Ssc.17241.1.A1_at	0				1	FALSE
Ssc.17241.1.S1_at	0				0	FALSE
Ssc.15958.1.A1_at	0				2	TRUE
Ssc.15958.1.S1_at	0				0	FALSE
Ssc.23494.2.A1_a_at	0				2	TRUE
Ssc.23494.1.S1_a_at	0				2	TRUE
Ssc.16329.1.A1_at	0				1	FALSE
Ssc.16329.1.S1_at	0				0	FALSE
Ssc.495.1.A1_at	0				0	FALSE
Ssc.495.1.S1_at	0				0	FALSE
Ssc.15961.1.A1_at	0				0	FALSE
Ssc.15961.1.S1_at	0				0	FALSE
Ssc.15874.1.A1_at	0				0	FALSE
Ssc.15874.1.S1_at	0				0	FALSE
Ssc.16124.1.A1_a_at	0				0	FALSE
Ssc.16124.1.S1_a_at	0				0	FALSE
Ssc.16261.1.A1_at	0				0	FALSE
Ssc.16261.1.S1_at	0				0	FALSE
Ssc.15842.1.A1_at	0				0	FALSE
Ssc.15842.1.S1_at	0				0	FALSE
Ssc.15840.2.A1_a_at	0				0	FALSE
Ssc.15840.1.S1_a_at	0				0	FALSE
Ssc.978.2.A1_at	0				0	FALSE
Ssc.978.2.S1_at	0				0	FALSE
Ssc.11075.11.A1_at	0				0	FALSE
Ssc.17248.1.A1_at	0				0	FALSE
Ssc.17248.1.S1_at	0				0	FALSE
Ssc.19706.1.A1_at	0				0	FALSE
Ssc.19706.1.S1_at	0				0	FALSE
Ssc.16622.1.A1_at	0				0	FALSE
Ssc.16622.1.S1_at	0				0	FALSE
Ssc.23796.1.A1_at	0				0	FALSE
Ssc.23796.1.S1_at	0				1	FALSE
Ssc.16179.1.A1_at	0				0	FALSE
Ssc.16179.1.S1_at	0				0	FALSE
Ssc.428.6.A1_a_at	0				0	FALSE
Ssc.15821.1.A1_at	0				0	FALSE
Ssc.15821.1.S1_at	0				0	FALSE
Ssc.15801.1.A1_at	0				0	FALSE
Ssc.15801.1.S1_at	0				0	FALSE
Ssc.16231.2.A1_a_at	0				0	FALSE
Ssc.15967.1.A1_at	0				0	FALSE
Ssc.15967.1.S1_at	0				0	FALSE
Ssc.16126.1.A1_at	0				0	FALSE
Ssc.16126.1.S1_at	0				0	FALSE
Ssc.16102.1.A1_at	0				0	FALSE
Ssc.16102.1.S1_at	0				0	FALSE
Ssc.29002.1.A1_at	0				1	FALSE
Ssc.29002.1.S1_at	0				0	FALSE
Ssc.15793.2.A1_at	0				0	FALSE
Ssc.16051.1.A1_at	0				2	TRUE
Ssc.16051.1.S1_at	0				2	TRUE
Ssc.15923.1.A1_at	0				0	FALSE
Ssc.15923.1.S1_at	0				1	FALSE
Ssc.17222.1.A1_at	0				0	FALSE
Ssc.17222.1.S1_at	0				0	FALSE
Ssc.17346.1.A1_at	0				0	FALSE
Ssc.17346.1.S1_at	0				0	FALSE
Ssc.16175.1.A1_at	0				0	FALSE
Ssc.16175.1.S1_at	0				0	FALSE
Ssc.15788.2.A1_a_at	0				0	FALSE
Ssc.15788.2.A1_at	0				0	FALSE
Ssc.15788.2.S1_at	0				0	FALSE
Ssc.23488.1.A1_at	0				1	FALSE
Ssc.23488.1.S1_at	0				2	TRUE
Ssc.15914.1.A1_at	0				0	FALSE
Ssc.15914.1.S1_at	0				0	FALSE
Ssc.116.2.A1_at	0				0	FALSE
Ssc.116.2.S1_a_at	0				0	FALSE
Ssc.16246.1.A1_at	0				0	FALSE
Ssc.16246.1.S1_at	0				0	FALSE
Ssc.16132.1.A1_at	0				0	FALSE
Ssc.16132.1.S1_at	0				0	FALSE
Ssc.27601.1.A1_at	0				0	FALSE
Ssc.27601.1.S1_at	0				0	FALSE
Ssc.9365.6.A1_a_at	0				0	FALSE
Ssc.9365.6.A1_x_at	0				0	FALSE
Ssc.9365.5.A1_at	0				0	FALSE
Ssc.9365.5.S1_a_at	0				0	FALSE
Ssc.9365.5.S1_at	0				0	FALSE
Ssc.29007.1.A1_at	0				0	FALSE
Ssc.29007.1.A1_x_at	0				0	FALSE
Ssc.16062.1.A1_at	0				0	FALSE
Ssc.16062.1.S1_at	0				0	FALSE
Ssc.29000.1.A1_at	0				0	FALSE
Ssc.29000.1.S1_at	0				0	FALSE
Ssc.16173.1.A1_at	0				0	FALSE
Ssc.16173.1.S1_at	0				0	FALSE
Ssc.15848.1.A1_at	0				0	FALSE
Ssc.15848.1.S1_at	0				1	FALSE
Ssc.15849.1.A1_a_at	0				0	FALSE
Ssc.15849.2.S1_a_at	0				0	FALSE
Ssc.15859.1.A1_at	0				0	FALSE
Ssc.15859.1.S1_at	0				1	FALSE
Ssc.15864.1.A1_at	0				1	FALSE
Ssc.15864.1.S1_at	0				0	FALSE
Ssc.16260.1.A1_at	0				0	FALSE
Ssc.17780.1.A1_s_at	0				0	FALSE
Ssc.17780.1.S1_s_at	0				1	FALSE
Ssc.17797.1.A1_at	0				0	FALSE
Ssc.17797.1.S1_at	0				0	FALSE
Ssc.17787.1.A1_at	0				0	FALSE
Ssc.17787.1.S1_at	0				0	FALSE
Ssc.17781.1.A1_s_at	0				0	FALSE
Ssc.17781.1.S1_s_at	0				0	FALSE
Ssc.15853.1.A1_s_at	0				0	FALSE
Ssc.15853.1.S1_s_at	0				1	FALSE
Ssc.17778.1.A1_at	0				0	FALSE
Ssc.17778.1.S1_at	0				0	FALSE
Ssc.28998.1.A1_at	0				0	FALSE
Ssc.15912.1.A1_at	0				0	FALSE
Ssc.15912.1.S1_at	0				0	FALSE
Ssc.15846.1.A1_a_at	0				0	FALSE
Ssc.15846.1.S1_a_at	0				0	FALSE
Ssc.15910.1.A1_at	0				0	FALSE
Ssc.15910.1.S1_at	0				0	FALSE
Ssc.15856.1.A1_at	0				0	FALSE
Ssc.15856.1.S1_at	0				0	FALSE
Ssc.16074.1.A1_at	0				0	FALSE
Ssc.16074.1.S1_s_at	0				0	FALSE
Ssc.15942.3.A1_x_at	0				2	TRUE
Ssc.17811.1.A1_at	0				0	FALSE
Ssc.17811.1.S1_at	0				0	FALSE
Ssc.15927.1.A1_at	0				0	FALSE
Ssc.15927.1.S1_at	0				0	FALSE
Ssc.16338.1.A1_at	0				0	FALSE
Ssc.16338.1.S1_at	0				0	FALSE
Ssc.18559.1.A1_at	0				0	FALSE
Ssc.18559.1.S1_at	0				0	FALSE
Ssc.15788.3.A1_at	0				0	FALSE
Ssc.15788.3.A1_x_at	0				0	FALSE
Ssc.15788.3.S1_x_at	0				0	FALSE
Ssc.16632.1.A1_at	0				0	FALSE
Ssc.16632.1.S1_at	0				0	FALSE
Ssc.15991.1.A1_at	0				0	FALSE
Ssc.15991.1.S1_at	0				0	FALSE
Ssc.23798.1.A1_at	0				0	FALSE
Ssc.23798.1.S1_at	0				0	FALSE
Ssc.15902.1.A1_at	0				0	FALSE
Ssc.15902.1.S1_at	0				0	FALSE
Ssc.16000.1.A1_at	0				0	FALSE
Ssc.16000.1.S1_at	0				0	FALSE
Ssc.23492.1.A1_at	0				0	FALSE
Ssc.23492.1.S1_at	0				0	FALSE
Ssc.16420.1.A1_at	0				0	FALSE
Ssc.16420.1.S1_at	0				0	FALSE
Ssc.15838.1.A1_at	0				0	FALSE
Ssc.15838.1.S1_at	0				0	FALSE
Ssc.15785.1.A1_at	0				0	FALSE
Ssc.15785.1.S1_at	0				0	FALSE
Ssc.210.8.A1_at	0				3	TRUE
Ssc.16325.1.A1_at	0				0	FALSE
Ssc.16325.1.S1_at	0				0	FALSE
Ssc.21.1.A1_at	0				0	FALSE
Ssc.21.1.S1_s_at	0				0	FALSE
Ssc.16206.1.A1_at	0				0	FALSE
Ssc.16206.1.S1_at	0				0	FALSE
Ssc.14477.1.A1_at	0				0	FALSE
Ssc.14477.1.S1_at	0				1	FALSE
Ssc.14511.1.A1_at	0				0	FALSE
Ssc.14511.1.S1_at	0				1	FALSE
Ssc.485.1.A1_at	0				0	FALSE
Ssc.485.1.S1_at	0				0	FALSE
Ssc.15957.1.A1_at	0				1	FALSE
Ssc.15957.1.S1_at	0				0	FALSE
Ssc.16230.1.A1_at	0				0	FALSE
Ssc.16230.1.S1_at	0				0	FALSE
Ssc.220.1.A1_at	0				0	FALSE
Ssc.220.1.S1_at	0				0	FALSE
Ssc.16256.1.A1_at	0				0	FALSE
Ssc.16256.1.S1_at	0				0	FALSE
Ssc.15771.1.A1_at	0				3	TRUE
Ssc.15771.1.S1_at	0				0	FALSE
Ssc.23497.1.A1_at	0				0	FALSE
Ssc.23497.1.S1_at	0				0	FALSE
Ssc.16208.1.A1_at	0				0	FALSE
Ssc.16208.1.S1_at	0				0	FALSE
Ssc.13780.10.A1_at	0				0	FALSE
Ssc.13780.10.S1_x_at	0				0	FALSE
Ssc.6966.3.A1_at	0				0	FALSE
Ssc.6966.3.S1_a_at	0				0	FALSE
Ssc.99.1.A1_at	0				0	FALSE
Ssc.99.1.S1_at	0				0	FALSE
Ssc.23794.1.A1_at	0				0	FALSE
Ssc.23794.1.S1_at	0				2	TRUE
Ssc.16035.1.A1_at	0				0	FALSE
Ssc.16035.1.S1_at	0				0	FALSE
Ssc.28473.1.A1_at	0				0	FALSE
Ssc.28473.1.S1_at	0				0	FALSE
Ssc.15984.2.A1_at	0				0	FALSE
Ssc.15984.2.S1_at	0				0	FALSE
Ssc.5020.1.A1_at	0				0	FALSE
Ssc.5020.1.S1_at	0				2	TRUE
Ssc.16085.1.A1_at	0				0	FALSE
Ssc.16085.1.S1_at	0				0	FALSE
Ssc.17350.1.A1_at	0				0	FALSE
Ssc.17350.1.S1_at	0				2	TRUE
Ssc.18560.1.A1_at	0				0	FALSE
Ssc.18560.1.S1_at	0				1	FALSE
Ssc.15802.1.A1_at	0				0	FALSE
Ssc.15802.1.S1_at	0				0	FALSE
Ssc.23491.1.A1_at	0				0	FALSE
Ssc.23491.1.S1_at	0				0	FALSE
Ssc.428.7.A1_a_at	0				0	FALSE
Ssc.19702.1.A1_at	0				0	FALSE
Ssc.17246.1.A1_at	0				0	FALSE
Ssc.17246.1.S1_at	0				1	FALSE
Ssc.23496.1.A1_at	0				0	FALSE
Ssc.23496.1.S1_at	0				0	FALSE
Ssc.428.9.A1_a_at	0				1	FALSE
Ssc.428.9.A1_at	0				0	FALSE
Ssc.428.8.A1_x_at	0				0	FALSE
Ssc.16328.1.A1_at	0				0	FALSE
Ssc.16328.1.S1_at	0				1	FALSE
Ssc.16158.1.A1_at	0				0	FALSE
Ssc.16158.1.S1_at	0				0	FALSE
Ssc.16003.1.A1_at	0				0	FALSE
Ssc.16003.1.S1_at	0				0	FALSE
Ssc.16072.1.A1_at	0				0	FALSE
Ssc.16072.1.S1_at	0				0	FALSE
Ssc.16072.1.S1_s_at	0				1	FALSE
Ssc.16073.1.A1_at	0				0	FALSE
Ssc.16073.1.S1_at	0				0	FALSE
Ssc.235.3.A1_at	0				0	FALSE
Ssc.235.3.S1_a_at	0				1	FALSE
Ssc.27608.2.S1_a_at	0				0	FALSE
Ssc.16119.1.A1_at	0				0	FALSE
Ssc.16119.1.S1_at	0				0	FALSE
Ssc.15820.1.A1_at	0				0	FALSE
Ssc.15820.1.S1_at	0				0	FALSE
Ssc.19707.1.A1_at	0				0	FALSE
Ssc.19707.1.S1_at	0				0	FALSE
Ssc.11071.2.A1_at	0				0	FALSE
Ssc.11071.2.S1_a_at	0				2	TRUE
Ssc.15828.1.A1_at	0				0	FALSE
Ssc.15828.1.S1_at	0				0	FALSE
Ssc.15862.1.A1_at	0				0	FALSE
Ssc.15862.1.S1_at	0				1	FALSE
Ssc.16188.1.A1_at	0				0	FALSE
Ssc.16188.1.S1_at	0				0	FALSE
Ssc.15826.1.A1_at	0				1	FALSE
Ssc.15826.1.S1_at	0				0	FALSE
Ssc.27604.1.A1_at	0				0	FALSE
Ssc.27604.1.S1_at	0				0	FALSE
Ssc.15863.1.A1_at	0				0	FALSE
Ssc.15863.1.S1_at	0				0	FALSE
Ssc.16259.1.A1_at	0				1	FALSE
Ssc.16259.1.S1_at	0				0	FALSE
Ssc.19697.1.A1_at	0				0	FALSE
Ssc.19697.1.S1_at	0				0	FALSE
Ssc.16254.1.A1_at	0				1	FALSE
Ssc.16254.1.S1_at	0				0	FALSE
Ssc.19693.1.A1_at	0				0	FALSE
Ssc.19693.1.S1_at	0				0	FALSE
Ssc.15882.1.A1_at	0				0	FALSE
Ssc.15882.1.S1_at	0				0	FALSE
Ssc.15865.1.A1_at	0				0	FALSE
Ssc.15865.1.S1_at	0				2	TRUE
Ssc.16327.1.A1_at	0				0	FALSE
Ssc.16327.1.S1_at	0				0	FALSE
Ssc.15827.1.A1_at	0				0	FALSE
Ssc.15827.1.S1_at	0				0	FALSE
Ssc.15867.1.A1_at	0				0	FALSE
Ssc.15867.1.S1_at	0				2	TRUE
Ssc.19701.1.A1_at	0				0	FALSE
Ssc.19701.1.S1_at	0				0	FALSE
Ssc.16218.1.A1_at	0				1	FALSE
Ssc.16218.1.S1_at	0				2	TRUE
Ssc.390.2.A1_at	0				2	TRUE
Ssc.390.2.S1_at	0				0	FALSE
Ssc.15876.1.A1_at	0				0	FALSE
Ssc.15876.1.S1_at	0				0	FALSE
Ssc.16626.1.A1_at	0				0	FALSE
Ssc.16626.1.S1_at	0				0	FALSE
Ssc.15925.1.A1_at	0				0	FALSE
Ssc.15925.1.S1_at	0				0	FALSE
Ssc.29001.1.A1_at	0				0	FALSE
Ssc.29001.1.S1_at	0				0	FALSE
Ssc.541.1.A1_at	0				0	FALSE
Ssc.541.1.S1_at	0				0	FALSE
Ssc.11075.15.A1_a_at	0				0	FALSE
Ssc.11075.15.A1_at	0				0	FALSE
Ssc.11075.15.S1_at	0				1	FALSE
Ssc.26117.1.A1_at	0				0	FALSE
Ssc.26117.1.S1_at	0				0	FALSE
Ssc.18553.1.A1_at	0				2	TRUE
Ssc.18553.1.S1_at	0				2	TRUE
Ssc.13780.11.A1_at	0				4	TRUE
Ssc.13780.11.S1_x_at	0				4	TRUE
Ssc.15814.1.A1_at	0				0	FALSE
Ssc.15814.1.S1_at	0				0	FALSE
Ssc.15881.1.A1_at	0				0	FALSE
Ssc.15881.1.S1_at	0				0	FALSE
Ssc.16018.1.A1_at	0				0	FALSE
Ssc.16018.1.S1_at	0				0	FALSE
Ssc.16071.1.A1_at	0				0	FALSE
Ssc.16071.1.S1_at	0				0	FALSE
Ssc.16065.1.A1_at	0				0	FALSE
Ssc.16065.1.S1_at	0				0	FALSE
Ssc.16066.1.A1_at	0				0	FALSE
Ssc.16066.1.S1_at	0				0	FALSE
Ssc.16067.1.A1_at	0				0	FALSE
Ssc.16067.1.S1_at	0				0	FALSE
Ssc.16068.1.A1_at	0				0	FALSE
Ssc.16068.1.S1_at	0				0	FALSE
Ssc.16069.1.A1_at	0				0	FALSE
Ssc.16069.1.S1_at	0				1	FALSE
Ssc.16070.1.A1_at	0				0	FALSE
Ssc.16070.1.S1_at	0				0	FALSE
Ssc.15924.1.A1_at	0				0	FALSE
Ssc.15924.1.S1_at	0				0	FALSE
Ssc.18552.1.A1_at	0				1	FALSE
Ssc.18552.1.A1_x_at	0				2	TRUE
Ssc.18552.1.S1_at	0				0	FALSE
Ssc.414.1.A1_at	0				1	FALSE
Ssc.414.1.S1_at	0				2	TRUE
Ssc.16132.2.A1_at	0				1	FALSE
Ssc.16132.2.S1_at	0				0	FALSE
Ssc.15769.1.A1_at	0				0	FALSE
Ssc.15769.1.S1_at	0				0	FALSE
Ssc.16027.1.A1_at	0				0	FALSE
Ssc.16027.1.S1_at	0				0	FALSE
Ssc.15986.2.A1_at	0				0	FALSE
Ssc.15986.2.S1_at	0				0	FALSE
Ssc.17791.1.A1_at	0				0	FALSE
Ssc.18554.1.A1_at	0				2	TRUE
Ssc.18554.1.A1_s_at	0				1	FALSE
Ssc.18554.1.S1_x_at	0				6	TRUE
Ssc.17804.1.A1_at	0				0	FALSE
Ssc.17804.1.A1_s_at	0				0	FALSE
Ssc.17804.1.S1_s_at	0				2	TRUE
Ssc.428.10.A1_at	0				0	FALSE
Ssc.428.10.A1_s_at	0				0	FALSE
Ssc.428.10.S1_at	0				0	FALSE
Ssc.428.10.S1_s_at	0				6	TRUE
Ssc.428.11.A1_at	0				0	FALSE
Ssc.428.11.S1_at	0				0	FALSE
Ssc.16016.1.A1_at	0				0	FALSE
Ssc.16016.1.S1_at	0				0	FALSE
Ssc.15857.1.A1_a_at	0				1	FALSE
Ssc.15857.1.S1_a_at	0				3	TRUE
Ssc.15857.1.S1_x_at	0				1	FALSE
[truncated: 22,124 more rows]

## Sheet: Gene identifiers
Probe set	Filter
AFFX-BioB-5_at	FALSE
AFFX-BioB-M_at	FALSE
AFFX-BioB-3_at	FALSE
AFFX-BioC-5_at	FALSE
AFFX-BioC-3_at	FALSE
AFFX-BioDn-5_at	FALSE
AFFX-BioDn-3_at	FALSE
AFFX-CreX-5_at	FALSE
AFFX-CreX-3_at	FALSE
AFFX-DapX-5_at	FALSE
AFFX-DapX-M_at	FALSE
AFFX-DapX-3_at	TRUE		Comment: The blue row number is the original name before filtering.
AFFX-LysX-5_at	FALSE
AFFX-LysX-M_at	FALSE
AFFX-LysX-3_at	TRUE			For example, probset set AFFX-DapX-3_at is the 13th probe set before filtering.
AFFX-PheX-5_at	FALSE
AFFX-PheX-M_at	FALSE
AFFX-PheX-3_at	FALSE
AFFX-ThrX-5_at	FALSE
AFFX-ThrX-M_at	FALSE
AFFX-ThrX-3_at	FALSE
AFFX-TrpnX-5_at	FALSE
AFFX-TrpnX-M_at	FALSE
AFFX-TrpnX-3_at	FALSE
AFFX-r2-Ec-bioB-5_at	FALSE
AFFX-r2-Ec-bioB-M_at	FALSE
AFFX-r2-Ec-bioB-3_at	FALSE
AFFX-r2-Ec-bioC-5_at	FALSE
AFFX-r2-Ec-bioC-3_at	FALSE
AFFX-r2-Ec-bioD-5_at	FALSE
AFFX-r2-Ec-bioD-3_at	FALSE
AFFX-r2-P1-cre-5_at	FALSE
AFFX-r2-P1-cre-3_at	FALSE
AFFX-r2-Bs-dap-5_at	FALSE
AFFX-r2-Bs-dap-M_at	FALSE
AFFX-r2-Bs-dap-3_at	TRUE
AFFX-r2-Bs-lys-5_at	FALSE
AFFX-r2-Bs-lys-M_at	TRUE
AFFX-r2-Bs-lys-3_at	TRUE
AFFX-r2-Bs-phe-5_at	FALSE
AFFX-r2-Bs-phe-M_at	FALSE
AFFX-r2-Bs-phe-3_at	FALSE
AFFX-r2-Bs-thr-5_s_at	FALSE
AFFX-r2-Bs-thr-M_s_at	FALSE
AFFX-r2-Bs-thr-3_s_at	FALSE
AFFX-r2-TagA_at	FALSE
AFFX-r2-TagB_at	FALSE
AFFX-r2-TagC_at	FALSE
AFFX-r2-TagD_at	FALSE
AFFX-r2-TagE_at	FALSE
AFFX-r2-TagF_at	FALSE
AFFX-r2-TagG_at	FALSE
AFFX-r2-TagH_at	FALSE
AFFX-r2-TagJ-3_at	FALSE
AFFX-r2-TagJ-5_at	FALSE
AFFX-r2-TagO-3_at	FALSE
AFFX-r2-TagO-5_at	FALSE
AFFX-r2-TagQ-3_at	FALSE
AFFX-r2-TagQ-5_at	FALSE
AFFX-r2-TagIN-3_at	FALSE
AFFX-r2-TagIN-M_at	FALSE
AFFX-r2-TagIN-5_at	FALSE
AFFX-SSC-18SrRNA_at	FALSE
AFFX-SSC-28SrRNA_at	TRUE
AFFX-SSC-28SrRNA_s_at	TRUE
AFFX-SSC-5SrRNA_at	TRUE
AFFX-Ssc-actin-5_at	FALSE
AFFX-Ssc-actin-5_x_at	FALSE
AFFX-Ssc-actin-M_at	FALSE
AFFX-Ssc-actin-3_at	FALSE
AFFX-Ssc-ef1a-3_at	FALSE
AFFX-Ssc-ef1a-M_at	FALSE
AFFX-Ssc-ef1a-5_at	FALSE
AFFX-Ssc-gapdh-5_at	FALSE
AFFX-Ssc-gapdh-5_s_at	FALSE
AFFX-Ssc-gapdh-M_at	FALSE
AFFX-Ssc-gapdh-M_s_at	FALSE
AFFX-Ssc-gapdh-3_at	FALSE
AFFX-Ssc-gapdh-3_s_at	FALSE
AFFX-Ssc-r2-Bs-dap-3_at	TRUE
AFFX-Ssc-r2-Bs-dap-5_at	FALSE
AFFX-Ssc-r2-Bs-dap-M_at	FALSE
AFFX-Ssc-r2-Bs-lys-3_at	FALSE
AFFX-Ssc-r2-Bs-lys-5_at	FALSE
AFFX-Ssc-r2-Bs-lys-M_at	FALSE
AFFX-Ssc-r2-Bs-phe-3_at	FALSE
AFFX-Ssc-r2-Bs-phe-5_at	FALSE
AFFX-Ssc-r2-Bs-phe-M_at	FALSE
AFFX-Ssc-r2-Bs-thr-3_s_at	FALSE
AFFX-Ssc-r2-Bs-thr-5_s_at	FALSE
AFFX-Ssc-r2-Bs-thr-M_s_at	FALSE
AFFX-Ssc-TrpnX-3_at	FALSE
AFFX-Ssc-TrpnX-5_at	FALSE
AFFX-Ssc-TrpnX-M_at	FALSE
AFFX-Ssc-r2-Ec-bioB-3_at	FALSE
AFFX-Ssc-r2-Ec-bioB-5_at	FALSE
AFFX-Ssc-r2-Ec-bioB-M_at	FALSE
AFFX-Ssc-r2-Ec-bioC-3_at	FALSE
AFFX-Ssc-r2-Ec-bioC-5_at	FALSE
AFFX-Ssc-r2-Ec-bioD-3_at	FALSE
AFFX-Ssc-r2-Ec-bioD-5_at	FALSE
AFFX-Ssc-r2-P1-cre-3_s_at	FALSE
AFFX-Ssc-r2-P1-cre-5_s_at	FALSE
AFFX-Ss_Gapdh_5_at	FALSE
AFFX-Ss_Gapdh_M_at	FALSE
AFFX-Ss_Gapdh_3_at	FALSE
AFFX-Ss_Actin_5_s_at	FALSE
AFFX-Ss_Actin_M_s_at	FALSE
AFFX-Ss_Actin_3_s_at	FALSE
AFFX-Ss_18SrRNA_at	FALSE
AFFX-Ss_Leptin_5_s_at	FALSE
AFFX-Ss_Leptin_M_s_at	FALSE
AFFX-Ss_CTLA4recp_5_s_at	FALSE
AFFX-Ss_CTLA4recp_M_s_at	FALSE
AFFX-Ss_CTLA4recp_3_s_at	FALSE
AFFX-Ss_ErythRec_5_at	FALSE
AFFX-Ss_ErythRec_M_at	FALSE
AFFX-Ss_ErythRec_3_at	FALSE
AFFX-Ss_IRP_5_at	FALSE
AFFX-Ss_IRP_M_at	FALSE
AFFX-Ss_IRP_3_at	FALSE
AFFX-Ss_Angioten_5_s_at	FALSE
AFFX-Ss_Angioten_M_s_at	FALSE
AFFX-Ss_Angioten_3_s_at	FALSE
RPTR-Ssc-AF298789-2_s_at	FALSE
RPTR-Ssc-A00196-1_s_at	FALSE
RPTR-Ssc-A06498-1_at	FALSE
RPTR-Ssc-A12338-1_at	FALSE
RPTR-Ssc-AB076373-1_at	FALSE
RPTR-Ssc-AB076373-2_s_at	FALSE
RPTR-Ssc-AE009032-1_at	FALSE
RPTR-Ssc-AF062997-1_at	FALSE
RPTR-Ssc-AF292559-1_at	FALSE
RPTR-Ssc-AF292559-1_s_at	FALSE
RPTR-Ssc-AF292559-2_s_at	TRUE
RPTR-Ssc-AF292559-3_s_at	FALSE
RPTR-Ssc-AF292559-4_s_at	FALSE
RPTR-Ssc-AF292560-1_s_at	FALSE
RPTR-Ssc-AF298789-1_at	FALSE
RPTR-Ssc-AF298789-3_s_at	FALSE
RPTR-Ssc-AF323980-1_at	FALSE
RPTR-Ssc-AF403737-1_at	TRUE
RPTR-Ssc-AJ002682-1_s_at	FALSE
RPTR-Ssc-E00696-1_s_at	FALSE
RPTR-Ssc-AJ132968-1_at	FALSE
RPTR-Ssc-AJ510163-1_s_at	FALSE
RPTR-Ssc-AY056050-1_at	FALSE
RPTR-Ssc-AY125353_at	FALSE
RPTR-Ssc-AY342347_at	FALSE
RPTR-Ssc-CVE247372-1_at	FALSE
RPTR-Ssc-ECOLOXB_at	FALSE
RPTR-Ssc-ECOLOXL_at	FALSE
RPTR-Ssc-ECOLOXL_x_at	FALSE
RPTR-Ssc-J01347-1_at	FALSE
RPTR-Ssc-J01347-1_s_at	FALSE
RPTR-Ssc-J01347-2_at	FALSE
RPTR-Ssc-J01347-3_at	FALSE
RPTR-Ssc-J01347-4_at	FALSE
RPTR-Ssc-J01636-1_at	FALSE
RPTR-Ssc-J01636-3_at	FALSE
RPTR-Ssc-J01636-4_at	FALSE
RPTR-Ssc-J03196-1_at	FALSE
RPTR-Ssc-K01193-1_at	FALSE
RPTR-Ssc-K01486-1_at	FALSE
RPTR-Ssc-L36849-1_at	FALSE
RPTR-Ssc-M10961-1_at	FALSE
RPTR-Ssc-M10961-2_at	FALSE
RPTR-Ssc-M10961-2_s_at	FALSE
RPTR-Ssc-M10961-3_s_at	FALSE
RPTR-Ssc-M10961-4_at	FALSE
RPTR-Ssc-M15077-1_at	FALSE
RPTR-Ssc-M15077-1_s_at	FALSE
RPTR-Ssc-M57289-1_s_at	FALSE
RPTR-Ssc-M62653-1_at	FALSE
RPTR-Ssc-NC_001669-1_at	FALSE
RPTR-Ssc-NC_001669-2_at	FALSE
RPTR-Ssc-NC_002086-1_at	FALSE
RPTR-Ssc-NM_131175-1_at	FALSE
RPTR-Ssc-U46493-1_s_at	FALSE
RPTR-Ssc-U47295-1_at	FALSE
RPTR-Ssc-U55943-1_at	FALSE
RPTR-Ssc-U55943-1_s_at	FALSE
RPTR-Ssc-U89963-1_at	FALSE
RPTR-Ssc-U89963-1_x_at	FALSE
RPTR-Ssc-V01555-1_at	FALSE
RPTR-Ssc-X03453-1_at	FALSE
RPTR-Ssc-X17220-1_at	FALSE
RPTR-Ssc-XXU09476-1_at	FALSE
SscAffx.25.1.S1_at	FALSE
SscAffx.26.1.S1_at	FALSE
SscAffx.27.1.S1_at	FALSE
SscAffx.28.1.S1_at	FALSE
SscAffx.29.1.S1_at	FALSE
SscAffx.30.1.S1_at	FALSE
SscAffx.31.1.S1_at	FALSE
SscAffx.32.1.S1_at	FALSE
SscAffx.33.1.S1_at	FALSE
SscAffx.34.1.S1_at	FALSE
SscAffx.35.1.S1_at	FALSE
SscAffx.36.1.S1_at	FALSE
SscAffx.37.1.S1_at	FALSE
SscAffx.38.1.S1_at	FALSE
Ssc.15601.1.A1_s_at	TRUE
Ssc.14343.1.S1_at	FALSE
Ssc.10510.1.A1_at	FALSE
Ssc.4365.1.A1_at	FALSE
Ssc.12198.1.A1_at	FALSE
Ssc.7131.1.A1_at	FALSE
Ssc.12962.1.A1_a_at	FALSE
Ssc.11330.1.A1_at	FALSE
Ssc.14392.1.A1_at	FALSE
Ssc.11132.1.S1_a_at	FALSE
Ssc.11132.1.S1_at	FALSE
Ssc.1342.1.S1_at	FALSE
Ssc.1342.1.A1_at	FALSE
Ssc.7090.1.A1_at	FALSE
Ssc.16638.1.S1_at	FALSE
Ssc.1241.1.S1_at	FALSE
Ssc.10492.1.S1_at	FALSE
Ssc.2506.1.S1_at	FALSE
Ssc.101.1.S1_at	TRUE
Ssc.12515.1.S1_at	FALSE
Ssc.15695.1.S1_at	FALSE
Ssc.1357.1.S1_at	FALSE
Ssc.7158.1.A1_a_at	FALSE
Ssc.15718.1.A1_at	FALSE
Ssc.308.1.S2_at	FALSE
Ssc.308.1.S1_at	TRUE
Ssc.1013.1.A1_at	FALSE
Ssc.16377.1.A1_at	FALSE
Ssc.16377.1.A1_s_at	FALSE
Ssc.17228.1.S1_at	FALSE
Ssc.3141.1.S1_at	FALSE
Ssc.11784.1.S1_at	FALSE
Ssc.13774.1.S1_at	FALSE
Ssc.8516.1.A1_at	TRUE
Ssc.11992.1.A1_at	FALSE
Ssc.54.1.A1_at	FALSE
Ssc.11153.1.S1_at	FALSE
Ssc.4876.1.A1_at	FALSE
Ssc.11087.1.S1_at	FALSE
Ssc.15060.1.S1_at	FALSE
Ssc.9819.1.S1_at	FALSE
Ssc.5566.1.S1_at	FALSE
Ssc.638.1.S1_at	FALSE
Ssc.638.1.A1_at	FALSE
Ssc.3284.1.A1_at	FALSE
Ssc.3284.1.S1_at	TRUE
Ssc.226.1.S1_at	FALSE
Ssc.14524.1.S1_at	FALSE
Ssc.328.1.A1_at	FALSE
Ssc.328.1.S1_at	FALSE
Ssc.9781.1.S1_at	TRUE
Ssc.8776.1.S1_at	FALSE
Ssc.105.1.S1_at	FALSE
Ssc.9272.1.S1_at	FALSE
Ssc.2979.1.S1_at	FALSE
Ssc.6080.1.S1_at	FALSE
Ssc.1098.1.S1_at	FALSE
Ssc.11791.1.S1_at	FALSE
Ssc.1018.1.S1_at	FALSE
Ssc.14003.1.S1_a_at	FALSE
Ssc.640.1.S1_at	FALSE
Ssc.22086.1.A1_at	FALSE
Ssc.229.1.S1_at	FALSE
Ssc.221.1.S1_at	FALSE
Ssc.224.1.S1_at	FALSE
Ssc.856.1.S1_at	FALSE
Ssc.14258.1.S1_at	FALSE
Ssc.5264.1.A1_at	FALSE
Ssc.14502.1.S1_a_at	FALSE
Ssc.1163.1.S1_at	FALSE
Ssc.8203.1.S1_at	FALSE
Ssc.6117.1.S1_at	FALSE
Ssc.3196.1.S1_at	FALSE
Ssc.3588.1.S1_at	FALSE
Ssc.13766.1.A1_at	FALSE
Ssc.5713.1.S1_at	FALSE
Ssc.777.1.S1_at	FALSE
Ssc.16159.1.S1_at	FALSE
Ssc.9970.1.A1_at	FALSE
Ssc.24.1.S1_at	FALSE
Ssc.11184.1.S1_at	FALSE
Ssc.373.1.S1_at	FALSE
Ssc.16342.1.A1_at	TRUE
Ssc.4387.1.A1_at	FALSE
Ssc.5936.1.A1_a_at	FALSE
Ssc.575.1.S1_at	TRUE
Ssc.13983.1.S1_at	FALSE
Ssc.13983.1.S2_at	FALSE
Ssc.8440.1.S1_at	FALSE
Ssc.800.1.S1_at	FALSE
Ssc.9075.1.A1_at	FALSE
Ssc.73.1.S1_at	FALSE
Ssc.217.1.S1_at	FALSE
Ssc.2707.1.S1_at	FALSE
Ssc.4217.1.S1_at	FALSE
Ssc.183.1.S1_at	FALSE
Ssc.14484.1.A1_at	FALSE
Ssc.4621.1.S1_at	FALSE
Ssc.7297.1.S1_at	FALSE
Ssc.14506.1.S1_at	FALSE
Ssc.657.1.A1_at	TRUE
Ssc.5550.1.S1_at	FALSE
Ssc.11580.1.S1_at	FALSE
Ssc.19852.1.S1_at	FALSE
Ssc.14463.1.S1_at	FALSE
Ssc.5712.1.S1_at	FALSE
Ssc.6009.1.S1_a_at	FALSE
Ssc.6009.1.S1_at	FALSE
Ssc.12507.1.S1_at	FALSE
Ssc.11990.1.S1_at	FALSE
Ssc.14521.1.S1_at	FALSE
Ssc.947.1.S1_at	FALSE
Ssc.947.1.S1_s_at	FALSE
Ssc.3319.1.S1_at	FALSE
Ssc.709.1.S1_at	FALSE
Ssc.526.1.S1_at	FALSE
Ssc.64.1.S1_at	FALSE
Ssc.14525.1.S1_at	FALSE
Ssc.12348.1.S1_at	FALSE
Ssc.760.1.S1_at	TRUE
Ssc.162.1.S1_at	FALSE
Ssc.14490.1.S1_at	FALSE
Ssc.102.1.S1_at	FALSE
Ssc.460.1.S1_at	FALSE
Ssc.1199.1.A1_at	FALSE
Ssc.61.1.S1_at	FALSE
Ssc.231.1.S1_at	FALSE
Ssc.231.1.S2_at	FALSE
Ssc.19907.1.S1_at	FALSE
Ssc.14522.1.S1_at	FALSE
Ssc.830.1.S1_at	FALSE
Ssc.15237.1.S1_at	FALSE
Ssc.4871.1.S1_at	TRUE
Ssc.383.1.S1_at	FALSE
Ssc.12368.1.S1_at	FALSE
Ssc.8330.1.S1_at	FALSE
Ssc.293.1.S1_at	FALSE
Ssc.4250.1.S1_at	FALSE
Ssc.14480.1.S1_at	FALSE
Ssc.6019.1.S1_at	FALSE
Ssc.4263.1.A1_at	FALSE
Ssc.600.1.S1_s_at	TRUE
Ssc.8552.1.S2_a_at	FALSE
Ssc.8552.3.S1_a_at	FALSE
Ssc.591.1.S1_at	FALSE
Ssc.9178.1.S1_at	FALSE
Ssc.3528.1.S1_at	FALSE
Ssc.14543.1.S1_at	FALSE
Ssc.11757.1.S1_at	FALSE
Ssc.14503.1.S1_at	FALSE
Ssc.17.1.S1_at	FALSE
Ssc.757.1.S1_at	FALSE
Ssc.18652.1.S1_at	FALSE
Ssc.396.1.S1_a_at	FALSE
Ssc.4617.1.S1_at	TRUE
Ssc.5454.1.S1_at	FALSE
Ssc.14528.1.S1_at	FALSE
Ssc.5062.1.S1_at	FALSE
Ssc.3968.1.S1_at	FALSE
Ssc.11071.1.S1_at	FALSE
Ssc.1031.1.S1_at	TRUE
Ssc.314.1.S1_at	FALSE
Ssc.75.1.S1_at	FALSE
Ssc.5915.1.S1_at	FALSE
Ssc.2375.1.S1_at	FALSE
Ssc.432.1.S1_at	FALSE
Ssc.22009.1.S1_at	FALSE
Ssc.142.1.S1_at	FALSE
Ssc.11194.1.S1_at	FALSE
Ssc.14488.1.S1_at	FALSE
Ssc.3741.1.S1_at	FALSE
Ssc.55.1.S1_at	FALSE
Ssc.90.1.S1_at	TRUE
Ssc.5314.1.S1_at	FALSE
Ssc.167.2.S1_a_at	FALSE
Ssc.11020.1.S1_at	FALSE
Ssc.715.1.S1_at	FALSE
Ssc.37.1.S1_at	FALSE
Ssc.12341.1.S1_at	FALSE
Ssc.12975.1.S1_at	TRUE
Ssc.14531.1.S1_at	FALSE
Ssc.4371.1.S1_at	FALSE
Ssc.16296.1.S1_at	FALSE
Ssc.11136.1.S1_at	FALSE
Ssc.22641.1.S1_at	FALSE
Ssc.22641.2.S1_a_at	FALSE
Ssc.14530.1.S1_at	FALSE
Ssc.266.1.S1_at	TRUE
Ssc.21145.1.S1_at	FALSE
Ssc.62.2.S1_a_at	FALSE
Ssc.802.1.A1_at	FALSE
Ssc.1743.1.S1_at	FALSE
Ssc.10993.1.S1_a_at	FALSE
Ssc.2763.1.S1_at	FALSE
Ssc.3208.1.S1_at	FALSE
Ssc.120.1.S1_at	FALSE
Ssc.9245.1.S1_at	FALSE
Ssc.369.1.S1_at	FALSE
Ssc.746.1.S1_a_at	FALSE
Ssc.15694.1.S1_at	FALSE
Ssc.6533.1.S1_at	FALSE
Ssc.336.1.S1_at	TRUE
Ssc.9991.1.S1_at	TRUE
Ssc.569.1.S1_at	TRUE
Ssc.156.1.A1_at	FALSE
Ssc.170.1.S1_at	FALSE
Ssc.137.1.S1_at	FALSE
Ssc.590.1.S1_at	FALSE
Ssc.670.1.S1_at	FALSE
Ssc.2262.1.S1_a_at	FALSE
Ssc.724.1.S1_at	FALSE
Ssc.15155.1.S1_a_at	FALSE
Ssc.2258.1.S1_at	FALSE
Ssc.2895.1.S1_at	FALSE
Ssc.864.1.S1_at	FALSE
Ssc.1712.1.S1_at	FALSE
Ssc.17243.1.S1_at	FALSE
Ssc.15895.1.S1_s_at	FALSE
Ssc.196.1.S1_at	FALSE
Ssc.16562.1.S1_at	FALSE
Ssc.6289.1.S1_at	FALSE
Ssc.751.1.S1_at	FALSE
Ssc.27593.1.S1_at	FALSE
Ssc.13482.1.S1_at	FALSE
Ssc.14472.1.S1_at	FALSE
Ssc.18754.1.S1_at	FALSE
Ssc.548.1.S1_a_at	FALSE
Ssc.514.1.S1_at	FALSE
Ssc.440.1.S1_at	FALSE
Ssc.53.1.S1_at	FALSE
Ssc.14535.1.S1_at	FALSE
Ssc.15749.1.S1_at	FALSE
Ssc.20177.1.S1_at	FALSE
Ssc.5227.1.S1_at	FALSE
Ssc.5227.1.S2_at	FALSE
Ssc.6323.1.S1_at	FALSE
Ssc.16447.1.S1_at	FALSE
Ssc.14520.1.S1_at	FALSE
Ssc.15800.1.S1_at	FALSE
Ssc.16628.1.S1_a_at	FALSE
Ssc.11033.1.S1_at	FALSE
Ssc.242.1.S1_a_at	FALSE
Ssc.26340.1.S1_at	FALSE
Ssc.20006.1.S1_at	FALSE
Ssc.9013.1.S1_at	FALSE
Ssc.909.1.S1_at	FALSE
Ssc.219.1.S1_at	FALSE
Ssc.15730.1.S1_at	FALSE
Ssc.25354.1.S1_at	FALSE
Ssc.629.1.S1_at	FALSE
Ssc.749.1.S1_at	FALSE
Ssc.19054.1.S1_a_at	FALSE
Ssc.249.1.S1_at	FALSE
Ssc.21108.1.S1_at	FALSE
Ssc.27881.1.S1_at	FALSE
Ssc.189.1.S1_at	FALSE
Ssc.81.1.S1_at	FALSE
Ssc.60.1.A1_at	FALSE
Ssc.11267.1.S1_at	FALSE
Ssc.310.1.S1_at	FALSE
Ssc.151.1.S1_at	FALSE
Ssc.15870.1.S1_at	TRUE
Ssc.27607.1.S1_at	FALSE
Ssc.316.1.S1_at	FALSE
Ssc.16186.1.S1_at	FALSE
Ssc.732.1.S1_at	FALSE
Ssc.955.1.S1_at	FALSE
Ssc.5127.1.S1_at	TRUE
Ssc.6583.1.S1_at	FALSE
Ssc.4743.1.S1_at	FALSE
Ssc.4743.1.S2_at	FALSE
Ssc.206.1.S1_at	FALSE
Ssc.7985.1.S1_at	FALSE
Ssc.3931.1.S1_at	FALSE
Ssc.15747.1.S1_at	FALSE
Ssc.300.1.S1_at	TRUE
Ssc.116.1.S1_at	FALSE
Ssc.5438.1.S2_at	TRUE
Ssc.5438.1.S1_at	FALSE
Ssc.17337.1.S1_at	FALSE
Ssc.13002.1.S1_at	FALSE
Ssc.83.1.S1_at	TRUE
Ssc.824.1.S1_at	FALSE
Ssc.16236.1.S1_at	FALSE
Ssc.112.1.S1_at	FALSE
Ssc.122.1.S1_at	FALSE
Ssc.2608.1.S1_at	FALSE
Ssc.26324.1.S1_at	FALSE
Ssc.16231.1.S1_a_at	FALSE
Ssc.2698.1.S1_at	FALSE
Ssc.148.1.S1_at	FALSE
Ssc.16313.1.S1_at	FALSE
Ssc.32.1.S1_at	FALSE
Ssc.174.1.S2_at	FALSE
Ssc.174.1.S1_at	FALSE
Ssc.15775.1.S1_at	FALSE
Ssc.14512.1.S1_at	FALSE
Ssc.22676.1.S1_at	FALSE
Ssc.1183.1.S1_at	FALSE
Ssc.4875.1.S1_at	FALSE
Ssc.5614.1.S1_at	FALSE
Ssc.16113.1.S1_at	FALSE
Ssc.14526.1.S1_at	TRUE
Ssc.585.2.S1_a_at	FALSE
Ssc.2767.2.S1_a_at	FALSE
Ssc.22231.1.S1_at	FALSE
Ssc.15741.1.S1_s_at	FALSE
Ssc.15274.1.S1_a_at	FALSE
Ssc.15274.1.S1_at	FALSE
Ssc.250.1.S1_at	FALSE
Ssc.658.1.S1_at	TRUE
Ssc.6301.1.S1_at	FALSE
Ssc.15906.1.S1_at	FALSE
Ssc.16629.1.S1_at	FALSE
Ssc.16633.1.S1_at	FALSE
Ssc.16240.1.S1_a_at	FALSE
Ssc.14475.3.S1_a_at	TRUE
Ssc.668.1.S1_at	FALSE
Ssc.203.1.S1_at	FALSE
Ssc.203.1.S1_s_at	FALSE
Ssc.315.1.S1_at	FALSE
Ssc.9949.1.S1_at	FALSE
Ssc.5575.1.S1_at	FALSE
Ssc.17879.1.S1_at	FALSE
Ssc.23489.1.S1_at	FALSE
Ssc.15933.1.S1_s_at	FALSE
Ssc.44.1.S1_at	FALSE
Ssc.16370.1.S1_at	FALSE
Ssc.14500.1.S1_at	FALSE
Ssc.16055.1.S1_at	FALSE
Ssc.33.1.S1_at	FALSE
Ssc.16316.1.S1_at	FALSE
Ssc.15774.1.S1_at	FALSE
Ssc.15887.1.S1_at	TRUE
Ssc.437.1.S1_a_at	FALSE
Ssc.433.1.S1_at	FALSE
Ssc.646.1.S1_at	FALSE
Ssc.279.1.S1_at	FALSE
Ssc.279.1.S2_at	FALSE
Ssc.16162.1.S1_at	FALSE
Ssc.18551.1.S1_at	FALSE
Ssc.18551.1.S2_at	FALSE
Ssc.5833.1.A1_at	FALSE
Ssc.5833.1.A2_at	FALSE
Ssc.9637.1.S1_at	TRUE
Ssc.9637.1.S2_at	FALSE
Ssc.47.1.S1_at	FALSE
Ssc.16732.1.S1_at	FALSE
Ssc.16732.1.S2_at	FALSE
Ssc.4097.1.S1_at	FALSE
Ssc.16350.1.S1_at	FALSE
Ssc.11170.1.S1_at	FALSE
Ssc.246.1.S1_at	TRUE
Ssc.14541.1.S1_at	FALSE
Ssc.14541.1.S1_s_at	FALSE
Ssc.18215.1.S1_at	FALSE
Ssc.11162.1.S1_at	FALSE
Ssc.6784.1.S1_at	FALSE
Ssc.17340.1.S1_at	FALSE
Ssc.15739.1.S1_at	FALSE
Ssc.664.1.S1_at	FALSE
Ssc.519.1.S1_at	FALSE
Ssc.12114.1.S1_a_at	FALSE
Ssc.14561.1.S1_at	FALSE
Ssc.16045.1.S1_at	FALSE
Ssc.16008.1.S1_at	FALSE
Ssc.20.1.S1_at	FALSE
Ssc.2386.1.S1_a_at	FALSE
Ssc.3348.1.S1_at	FALSE
Ssc.27613.1.S1_at	FALSE
Ssc.14.1.S1_at	FALSE
Ssc.11096.1.S1_at	TRUE
Ssc.16363.1.S1_at	TRUE
Ssc.16363.1.S2_at	FALSE
Ssc.5667.1.S1_at	FALSE
Ssc.16355.1.S1_s_at	FALSE
Ssc.734.1.S1_at	FALSE
Ssc.158.1.S1_at	FALSE
Ssc.5879.4.S1_a_at	FALSE
Ssc.4210.1.S1_at	FALSE
Ssc.16058.1.S1_at	FALSE
Ssc.3517.1.S1_at	FALSE
Ssc.10429.1.S1_at	TRUE
Ssc.4729.1.S1_at	FALSE
Ssc.4729.1.S2_at	FALSE
Ssc.15913.1.S1_at	FALSE
Ssc.9544.1.S1_at	FALSE
Ssc.16110.1.A1_at	FALSE
Ssc.16161.1.S1_at	FALSE
Ssc.16334.1.S1_at	FALSE
Ssc.16334.1.S2_at	FALSE
Ssc.15790.1.S1_at	FALSE
Ssc.15926.1.S1_at	TRUE
Ssc.16303.1.S1_at	FALSE
Ssc.16253.1.S1_at	FALSE
Ssc.15878.1.S1_at	FALSE
Ssc.15822.1.S1_at	TRUE
Ssc.7274.1.A1_at	FALSE
Ssc.141.1.S1_at	FALSE
Ssc.17249.1.S1_at	FALSE
Ssc.16353.1.S1_at	FALSE
Ssc.38.1.S1_at	FALSE
Ssc.15890.1.S1_at	FALSE
Ssc.16257.1.S1_at	FALSE
Ssc.15817.1.S1_at	FALSE
Ssc.1388.1.S1_at	FALSE
Ssc.17226.1.S1_at	FALSE
Ssc.17239.1.S1_at	FALSE
Ssc.243.1.S1_at	FALSE
Ssc.191.1.S1_at	FALSE
Ssc.19685.1.S1_at	FALSE
Ssc.17225.1.S1_at	TRUE
Ssc.70.1.S1_at	FALSE
Ssc.14498.1.S1_at	FALSE
Ssc.283.1.S1_at	FALSE
Ssc.14467.2.S1_a_at	FALSE
Ssc.87.1.S1_at	FALSE
Ssc.13585.1.S3_at	TRUE
Ssc.13585.1.S1_s_at	FALSE
Ssc.23044.1.S1_s_at	FALSE
Ssc.15992.1.S1_at	FALSE
Ssc.153.1.S1_at	FALSE
Ssc.290.1.S1_at	FALSE
Ssc.240.1.S1_at	FALSE
Ssc.16373.1.S1_at	FALSE
Ssc.268.1.S1_at	FALSE
Ssc.135.1.S1_a_at	FALSE
Ssc.67.1.S1_at	FALSE
Ssc.208.1.S1_at	FALSE
Ssc.324.1.S1_a_at	FALSE
Ssc.103.1.S1_at	FALSE
Ssc.23793.1.S1_at	FALSE
Ssc.86.1.S1_at	FALSE
Ssc.11181.1.S1_at	FALSE
Ssc.11073.1.S1_at	FALSE
Ssc.23043.1.S1_at	TRUE
Ssc.13765.1.A1_at	FALSE
Ssc.17333.1.S1_at	FALSE
Ssc.3835.1.S1_at	TRUE
Ssc.145.1.S1_at	FALSE
Ssc.190.1.S1_at	FALSE
Ssc.14485.1.S1_at	FALSE
Ssc.14518.1.S1_at	TRUE
Ssc.16364.1.S1_at	FALSE
Ssc.204.1.S1_at	TRUE
Ssc.26337.1.S1_at	FALSE
Ssc.15484.1.S1_at	TRUE
Ssc.16086.1.S1_at	FALSE
Ssc.16630.1.S1_at	FALSE
Ssc.16160.1.S1_at	FALSE
Ssc.26118.1.S1_at	FALSE
Ssc.27728.1.S1_at	TRUE
Ssc.79.1.S1_at	TRUE
Ssc.286.1.S1_s_at	FALSE
Ssc.18459.1.S1_at	FALSE
Ssc.6485.2.S1_a_at	FALSE
Ssc.23660.1.S1_at	FALSE
Ssc.26338.1.S1_at	FALSE
Ssc.15904.1.S1_at	FALSE
Ssc.16324.1.S1_at	FALSE
Ssc.676.1.S1_at	FALSE
Ssc.63.1.S1_a_at	FALSE
Ssc.18359.1.S1_at	FALSE
Ssc.23507.1.S1_at	FALSE
Ssc.15919.1.A1_at	FALSE
Ssc.15885.1.S1_at	FALSE
Ssc.10974.1.S1_at	TRUE
Ssc.9.1.S1_at	FALSE
Ssc.17223.1.S1_at	FALSE
Ssc.8833.1.S1_at	FALSE
Ssc.4253.1.S1_at	FALSE
Ssc.16143.1.S1_at	FALSE
Ssc.15901.1.S1_at	FALSE
Ssc.16006.1.S1_at	TRUE
Ssc.17244.1.S1_at	FALSE
Ssc.8116.1.S1_at	FALSE
Ssc.16311.1.A1_a_at	FALSE
Ssc.28326.1.S1_at	FALSE
Ssc.15921.1.S1_at	FALSE
Ssc.15871.1.S1_a_at	FALSE
Ssc.26331.1.S1_at	FALSE
Ssc.23495.1.S2_at	TRUE
Ssc.113.1.S2_at	FALSE
Ssc.113.1.S1_at	FALSE
Ssc.14513.1.S1_at	FALSE
Ssc.16297.1.S2_at	FALSE
Ssc.260.1.S1_at	FALSE
Ssc.16019.1.S1_at	FALSE
Ssc.16140.2.S1_a_at	FALSE
Ssc.26334.1.S1_at	FALSE
Ssc.16634.1.S1_at	FALSE
Ssc.16099.1.S1_at	FALSE
Ssc.761.1.S1_at	FALSE
Ssc.17224.1.S1_at	FALSE
Ssc.14529.1.S1_at	FALSE
Ssc.14527.1.S1_at	FALSE
Ssc.16730.1.S1_at	FALSE
Ssc.15972.1.S1_at	FALSE
Ssc.16178.1.S1_at	FALSE
Ssc.16255.1.S1_at	TRUE
Ssc.16302.1.S1_at	FALSE
Ssc.14459.1.S1_a_at	FALSE
Ssc.16627.1.S1_at	FALSE
Ssc.717.1.S1_at	FALSE
Ssc.136.1.S1_at	TRUE
Ssc.15743.1.S1_at	FALSE
Ssc.17221.1.S1_at	FALSE
Ssc.298.1.S1_at	FALSE
Ssc.14550.1.S1_at	FALSE
Ssc.14542.1.S1_at	FALSE
Ssc.26328.1.S1_at	FALSE
Ssc.15791.1.S1_at	FALSE
Ssc.16011.1.S1_at	FALSE
Ssc.16142.1.S1_at	FALSE
Ssc.235.1.S1_a_at	TRUE
Ssc.16367.2.S1_a_at	FALSE
Ssc.16.1.S1_at	FALSE
Ssc.321.1.S1_at	FALSE
Ssc.26119.1.S1_at	FALSE
Ssc.14479.1.S1_at	FALSE
Ssc.15783.1.S1_at	FALSE
Ssc.15888.1.S1_at	TRUE
Ssc.15974.1.S1_at	FALSE
Ssc.128.1.S1_at	FALSE
Ssc.16374.1.S1_at	FALSE
Ssc.15918.1.S1_at	FALSE
Ssc.178.1.S1_at	FALSE
Ssc.27201.1.S1_a_at	FALSE
Ssc.16107.1.S1_at	FALSE
Ssc.19699.2.S1_a_at	TRUE
Ssc.214.1.S1_at	FALSE
Ssc.15879.1.S1_at	FALSE
Ssc.15768.1.S1_at	TRUE
Ssc.16120.1.S1_at	TRUE
Ssc.15861.1.S1_at	FALSE
Ssc.19264.1.S1_at	FALSE
Ssc.376.1.S1_at	FALSE
Ssc.16043.1.S1_at	FALSE
Ssc.748.1.S1_at	FALSE
Ssc.16114.1.S1_at	TRUE
Ssc.26330.1.S1_a_at	FALSE
Ssc.323.1.S1_at	FALSE
Ssc.195.1.S1_at	FALSE
Ssc.17339.1.S1_at	FALSE
Ssc.17774.1.S1_at	FALSE
Ssc.14497.1.S1_at	FALSE
Ssc.77.1.S1_at	FALSE
Ssc.5485.1.S1_at	FALSE
Ssc.165.1.S1_at	FALSE
Ssc.1.1.S1_at	FALSE
Ssc.26329.1.S1_at	FALSE
Ssc.28474.1.S1_at	FALSE
Ssc.15062.1.S1_at	FALSE
Ssc.17349.1.S1_at	FALSE
Ssc.16091.1.S1_at	FALSE
Ssc.287.1.S1_a_at	FALSE
Ssc.16170.1.S1_at	FALSE
Ssc.85.1.S1_at	FALSE
Ssc.15915.1.S1_at	FALSE
Ssc.272.1.S1_a_at	FALSE
Ssc.14471.1.S1_at	TRUE
Ssc.140.1.S1_at	FALSE
Ssc.12.1.S1_at	FALSE
Ssc.17335.1.S1_at	FALSE
Ssc.19686.1.S1_at	FALSE
Ssc.23800.1.S1_at	FALSE
Ssc.15792.1.S1_at	FALSE
Ssc.16251.1.S1_at	FALSE
Ssc.8562.2.S1_a_at	FALSE
SscAffx.5.1.S1_at	FALSE
Ssc.15891.1.S1_at	FALSE
Ssc.719.1.S1_a_at	TRUE
Ssc.719.1.S1_at	TRUE
Ssc.13.1.S1_at	FALSE
Ssc.17336.1.S1_at	FALSE
Ssc.319.1.S1_at	FALSE
Ssc.14476.1.S1_at	FALSE
Ssc.15836.1.S1_at	FALSE
Ssc.23795.1.S1_at	FALSE
Ssc.26339.1.S1_a_at	FALSE
Ssc.16010.1.S1_at	FALSE
Ssc.16150.1.S1_at	FALSE
Ssc.312.1.S1_at	FALSE
Ssc.11.1.S1_at	FALSE
Ssc.23498.1.S1_s_at	FALSE
Ssc.15805.1.S1_at	FALSE
Ssc.16309.1.S1_at	FALSE
Ssc.202.1.S1_at	FALSE
Ssc.227.1.S1_at	FALSE
Ssc.15764.1.S1_at	FALSE
Ssc.15880.1.S1_at	FALSE
Ssc.17242.1.S1_at	TRUE
Ssc.16301.1.S1_at	FALSE
Ssc.15833.1.S1_at	TRUE
Ssc.23788.1.S1_at	FALSE
Ssc.26332.1.S1_at	FALSE
Ssc.26333.1.S1_at	FALSE
Ssc.12288.1.A1_a_at	FALSE
Ssc.27596.1.S1_at	FALSE
Ssc.645.1.S1_at	FALSE
Ssc.15877.1.S1_at	FALSE
Ssc.14551.1.S1_at	FALSE
Ssc.14551.1.S1_s_at	FALSE
Ssc.713.1.S1_at	FALSE
Ssc.15845.1.S1_at	FALSE
Ssc.5.1.S1_a_at	FALSE
Ssc.18558.1.S1_at	FALSE
Ssc.15765.2.S1_a_at	FALSE
Ssc.27609.1.S1_at	FALSE
Ssc.579.1.S1_at	FALSE
SscAffx.1.1.S1_at	FALSE
Ssc.15751.1.S1_a_at	FALSE
Ssc.15988.1.S1_at	FALSE
Ssc.15796.1.S1_at	FALSE
Ssc.23801.1.S1_at	FALSE
Ssc.15989.1.S1_at	FALSE
Ssc.26323.1.S1_at	FALSE
Ssc.15983.1.S1_at	FALSE
Ssc.15995.1.S1_at	FALSE
Ssc.16109.1.S1_at	FALSE
Ssc.725.1.S1_at	FALSE
Ssc.15773.1.S1_at	FALSE
Ssc.16315.1.S1_at	FALSE
Ssc.16315.1.S2_at	TRUE
Ssc.9365.1.S1_at	FALSE
Ssc.16083.1.S1_at	FALSE
Ssc.16083.1.S2_at	FALSE
Ssc.16187.1.S1_at	FALSE
Ssc.23781.1.S1_at	FALSE
Ssc.15973.1.S1_at	TRUE
Ssc.3706.1.S1_at	TRUE
Ssc.3706.1.S2_at	FALSE
Ssc.16210.1.S1_at	TRUE
Ssc.16210.1.S2_at	FALSE
Ssc.16245.1.S1_at	FALSE
Ssc.6966.2.S1_a_at	FALSE
Ssc.46.1.S1_at	FALSE
Ssc.5053.1.S1_at	FALSE
Ssc.14532.1.S1_at	TRUE
Ssc.14532.1.S2_at	FALSE
Ssc.16209.1.S1_at	TRUE
Ssc.16357.1.S1_at	FALSE
Ssc.14558.1.S1_at	FALSE
Ssc.232.1.S1_at	FALSE
Ssc.21256.1.S2_at	TRUE
Ssc.11287.1.S1_at	FALSE
Ssc.7286.1.S1_at	FALSE
Ssc.15513.1.S1_at	FALSE
Ssc.16864.1.S1_at	FALSE
Ssc.11909.1.S1_at	FALSE
Ssc.16151.1.S1_at	FALSE
Ssc.4150.1.S1_at	FALSE
Ssc.15835.2.S1_a_at	FALSE
Ssc.13769.1.S1_at	TRUE
Ssc.21327.1.S1_at	FALSE
Ssc.19656.1.S1_at	FALSE
Ssc.16243.1.S1_at	FALSE
Ssc.15804.1.S1_at	FALSE
Ssc.11109.1.S1_at	FALSE
Ssc.16189.1.S1_at	FALSE
Ssc.528.1.S1_at	FALSE
Ssc.100.1.S1_at	FALSE
Ssc.6713.1.S1_at	FALSE
Ssc.18549.1.S1_at	FALSE
Ssc.15742.2.S1_a_at	FALSE
Ssc.382.1.S1_at	FALSE
Ssc.216.1.S1_at	FALSE
Ssc.16241.1.S1_at	TRUE
Ssc.16376.1.S1_at	FALSE
Ssc.16224.1.S1_at	FALSE
Ssc.16144.1.S1_at	FALSE
Ssc.14537.1.S1_at	FALSE
Ssc.129.1.S1_at	FALSE
Ssc.16631.1.S1_at	FALSE
Ssc.9364.1.S1_at	FALSE
Ssc.27597.1.S1_at	FALSE
Ssc.16247.1.S1_at	FALSE
Ssc.16141.1.S1_at	FALSE
Ssc.420.1.S1_a_at	TRUE
Ssc.420.1.S1_x_at	FALSE
Ssc.16098.1.S1_at	FALSE
Ssc.16222.1.S1_at	FALSE
Ssc.16310.1.S1_at	FALSE
Ssc.16044.1.S1_at	FALSE
Ssc.16022.1.S1_at	FALSE
Ssc.6675.1.S1_a_at	FALSE
Ssc.15787.2.S1_a_at	FALSE
Ssc.15787.1.S2_at	FALSE
Ssc.27595.1.S1_at	FALSE
Ssc.27599.1.S1_at	FALSE
Ssc.296.1.S1_at	FALSE
Ssc.17775.1.S1_a_at	FALSE
Ssc.14545.1.S1_at	FALSE
Ssc.16226.1.S1_at	FALSE
Ssc.714.1.S1_at	FALSE
Ssc.27598.1.S1_at	FALSE
Ssc.16223.1.S1_at	FALSE
SscAffx.8.1.S1_s_at	FALSE
SscAffx.19.1.S1_at	FALSE
SscAffx.21.1.S1_at	FALSE
Ssc.115.1.S1_s_at	FALSE
SscAffx.9.1.S1_at	FALSE
SscAffx.12.1.S1_at	FALSE
SscAffx.22.1.S1_s_at	FALSE
SscAffx.24.1.S1_at	FALSE
SscAffx.11.1.S1_a_at	FALSE
SscAffx.10.1.S1_at	FALSE
SscAffx.13.1.S1_at	FALSE
Ssc.4093.1.A1_at	FALSE
Ssc.21074.1.A1_at	FALSE
Ssc.12191.1.A2_at	FALSE
Ssc.12191.1.A1_at	TRUE
Ssc.807.1.S1_at	FALSE
Ssc.8046.1.A1_at	FALSE
Ssc.784.1.S1_at	FALSE
Ssc.1283.1.S1_at	FALSE
Ssc.11103.1.S1_at	FALSE
Ssc.1829.1.S1_at	FALSE
Ssc.1829.1.S2_at	FALSE
Ssc.6352.1.S1_at	FALSE
Ssc.6696.1.A1_at	FALSE
Ssc.6696.1.S1_at	FALSE
Ssc.11079.1.A1_at	FALSE
Ssc.26318.1.S1_at	FALSE
Ssc.7314.1.A1_at	FALSE
Ssc.5451.1.S1_at	FALSE
Ssc.1039.1.S1_at	FALSE
Ssc.18531.1.S1_at	FALSE
Ssc.15715.1.S1_at	FALSE
Ssc.12963.1.S1_at	FALSE
Ssc.12963.1.S2_at	FALSE
Ssc.8774.1.S1_at	FALSE
Ssc.12528.1.S1_at	FALSE
Ssc.1020.1.S1_at	FALSE
Ssc.10499.1.S1_at	TRUE
Ssc.3593.1.S1_at	FALSE
Ssc.3059.1.S1_at	FALSE
Ssc.2609.1.S1_at	FALSE
Ssc.16041.1.S1_at	FALSE
Ssc.5551.1.S1_at	FALSE
Ssc.13817.1.A1_at	FALSE
Ssc.13778.1.S1_at	FALSE
Ssc.7484.1.S1_at	FALSE
Ssc.2867.1.S1_at	FALSE
Ssc.5145.1.S1_a_at	TRUE
Ssc.5145.1.S1_at	TRUE
Ssc.8640.1.S1_at	FALSE
Ssc.11064.1.S1_at	FALSE
Ssc.2730.1.S1_at	FALSE
Ssc.7176.1.A1_at	FALSE
Ssc.248.1.S1_at	FALSE
Ssc.2635.1.S1_at	FALSE
Ssc.6149.1.S1_at	FALSE
Ssc.94.1.A1_at	FALSE
Ssc.10940.1.S1_at	FALSE
Ssc.4674.1.S1_at	FALSE
Ssc.12842.1.S1_at	FALSE
Ssc.12842.1.S2_at	FALSE
Ssc.1533.1.S1_at	FALSE
Ssc.23505.1.S1_at	FALSE
Ssc.16012.1.S1_at	FALSE
Ssc.51.1.S1_at	FALSE
Ssc.17347.1.S1_at	FALSE
Ssc.15886.1.S1_at	TRUE
Ssc.212.1.S1_at	FALSE
Ssc.4747.1.S1_at	FALSE
Ssc.870.1.S1_at	TRUE
Ssc.15816.1.S1_at	FALSE
Ssc.16366.1.S1_at	FALSE
Ssc.15916.1.S1_at	FALSE
Ssc.16048.1.S1_at	FALSE
Ssc.15965.1.S1_at	FALSE
Ssc.16097.1.S1_at	FALSE
Ssc.15815.1.S1_at	FALSE
Ssc.14031.1.S1_at	FALSE
Ssc.23797.1.S1_at	FALSE
Ssc.1783.1.S1_at	FALSE
Ssc.6025.1.S1_at	FALSE
Ssc.11381.1.S1_at	FALSE
Ssc.20042.1.S1_at	FALSE
Ssc.8278.1.S1_at	FALSE
Ssc.5232.1.S1_a_at	FALSE
Ssc.3566.1.S1_at	FALSE
Ssc.16228.1.S1_at	FALSE
Ssc.15917.1.S1_at	FALSE
Ssc.6222.1.S1_a_at	FALSE
Ssc.19673.1.S1_at	TRUE
Ssc.22011.1.S1_at	FALSE
Ssc.16057.2.S1_a_at	FALSE
Ssc.16348.1.S1_at	FALSE
Ssc.27205.1.S1_at	FALSE
Ssc.15770.1.S1_at	FALSE
Ssc.27594.1.S1_at	FALSE
Ssc.15963.1.S1_at	FALSE
Ssc.17338.1.S1_at	FALSE
Ssc.17245.1.S1_at	TRUE
Ssc.2073.1.A1_at	FALSE
Ssc.17250.1.S1_a_at	FALSE
Ssc.17250.1.S1_at	FALSE
Ssc.16084.1.S2_at	FALSE
Ssc.16337.1.S2_at	FALSE
Ssc.820.1.S1_at	FALSE
Ssc.529.1.S1_at	FALSE
Ssc.11742.1.S1_at	FALSE
Ssc.2599.1.S1_at	FALSE
Ssc.15740.1.S2_at	FALSE
Ssc.11779.1.S1_at	TRUE
Ssc.6609.1.S1_at	FALSE
Ssc.14556.1.S1_at	FALSE
Ssc.245.1.A1_at	FALSE
Ssc.11123.1.A1_at	FALSE
Ssc.13780.6.S1_a_at	FALSE
Ssc.13780.6.S1_x_at	FALSE
Ssc.13780.1.S1_x_at	FALSE
Ssc.935.1.S1_at	FALSE
Ssc.10583.1.A2_at	FALSE
Ssc.10583.1.A1_at	TRUE
Ssc.11063.1.S1_at	FALSE
Ssc.2115.1.S1_at	FALSE
Ssc.14393.1.S1_at	FALSE
Ssc.11074.1.S1_at	FALSE
Ssc.11100.1.S2_at	FALSE
Ssc.11100.1.S1_at	FALSE
Ssc.2887.1.S1_at	FALSE
Ssc.222.1.S1_at	FALSE
Ssc.311.1.S1_at	FALSE
Ssc.13777.1.S1_at	FALSE
Ssc.11070.1.S1_at	FALSE
Ssc.149.1.S1_at	FALSE
Ssc.13826.1.S1_at	FALSE
Ssc.11102.1.S1_at	FALSE
Ssc.210.1.S1_a_at	FALSE
Ssc.1544.1.S1_at	FALSE
Ssc.155.1.S1_at	FALSE
Ssc.14533.1.S1_at	FALSE
Ssc.8974.1.S1_at	FALSE
Ssc.309.1.S1_at	FALSE
Ssc.13780.2.S1_x_at	FALSE
Ssc.13780.3.S1_at	FALSE
Ssc.18535.1.S1_a_at	FALSE
Ssc.210.2.S1_a_at	FALSE
Ssc.335.1.S2_at	FALSE
Ssc.16335.1.S1_at	FALSE
Ssc.16335.1.S2_at	TRUE
Ssc.8.1.S1_at	FALSE
Ssc.420.2.S1_x_at	FALSE
Ssc.429.1.A1_at	FALSE
Ssc.11187.1.S1_at	FALSE
Ssc.26122.1.A1_at	FALSE
Ssc.15837.1.S1_at	FALSE
Ssc.13780.4.S1_x_at	FALSE
Ssc.14544.1.S1_at	FALSE
Ssc.15909.1.S1_at	FALSE
Ssc.7535.1.S1_at	FALSE
Ssc.11626.1.S1_at	FALSE
Ssc.16624.1.S1_at	FALSE
Ssc.13773.1.S1_at	FALSE
Ssc.17995.1.S1_at	FALSE
Ssc.19058.1.S1_at	FALSE
Ssc.14474.1.S1_at	FALSE
Ssc.14053.1.A1_at	FALSE
Ssc.15748.3.S1_a_at	FALSE
Ssc.10245.2.A1_a_at	FALSE
Ssc.3831.1.S1_at	FALSE
Ssc.26221.1.S1_at	FALSE
Ssc.833.1.S1_at	FALSE
Ssc.15588.1.S1_at	FALSE
Ssc.15588.1.S2_at	TRUE
Ssc.16047.1.S1_at	FALSE
Ssc.4623.1.S1_at	FALSE
Ssc.235.2.S1_at	FALSE
Ssc.235.2.S2_at	FALSE
Ssc.16351.1.S1_at	FALSE
Ssc.16351.1.S2_at	FALSE
Ssc.14470.1.S1_at	TRUE
Ssc.14470.1.S2_at	FALSE
Ssc.2108.1.S1_at	TRUE
Ssc.2108.1.S2_at	FALSE
Ssc.11742.2.S1_at	FALSE
Ssc.66.1.S1_at	FALSE
Ssc.66.1.S2_at	FALSE
Ssc.66.1.S3_at	FALSE
Ssc.14517.1.S1_at	FALSE
Ssc.16250.1.S1_at	FALSE
Ssc.16250.1.S2_at	TRUE
Ssc.21016.1.S1_at	TRUE
Ssc.16207.1.S1_at	TRUE
Ssc.16106.1.S1_at	FALSE
Ssc.12781.1.A1_at	TRUE
Ssc.12781.1.A1_s_at	TRUE
Ssc.12781.1.A2_at	FALSE
Ssc.13780.5.S1_x_at	FALSE
Ssc.16369.1.S1_at	FALSE
Ssc.16038.1.S1_at	FALSE
Ssc.19684.1.S1_at	FALSE
Ssc.19684.1.S2_at	FALSE
Ssc.428.6.S1_a_at	TRUE
Ssc.507.1.A1_at	FALSE
Ssc.15744.1.S1_at	FALSE
Ssc.75.2.S1_a_at	TRUE
Ssc.15696.1.S1_at	FALSE
Ssc.265.1.S2_at	FALSE
Ssc.265.1.S3_at	FALSE
Ssc.7158.2.A1_a_at	FALSE
Ssc.302.1.S1_at	FALSE
Ssc.263.1.S1_at	FALSE
Ssc.15748.2.S2_at	FALSE
Ssc.16081.1.S1_at	TRUE
Ssc.16375.1.S1_at	FALSE
Ssc.14486.1.S1_at	FALSE
Ssc.26325.1.S1_at	FALSE
Ssc.16192.1.S1_at	FALSE
Ssc.16042.1.S1_at	FALSE
Ssc.77.2.S1_a_at	FALSE
Ssc.15993.1.S1_at	FALSE
Ssc.508.1.S1_at	FALSE
Ssc.420.3.S1_at	FALSE
SscAffx.6.1.S1_at	FALSE
SscAffx.15.1.S1_s_at	FALSE
Ssc.324.3.S1_a_at	TRUE
Ssc.16308.1.S1_at	FALSE
Ssc.76.1.S1_a_at	FALSE
Ssc.18555.1.S1_at	FALSE
Ssc.2370.1.S1_a_at	FALSE
SscAffx.2.1.S1_a_at	FALSE
Ssc.71.1.S1_at	FALSE
Ssc.15901.2.S1_at	FALSE
Ssc.16311.4.S1_a_at	FALSE
Ssc.14478.1.S1_at	FALSE
Ssc.750.1.S1_at	FALSE
Ssc.16157.1.S1_at	FALSE
Ssc.929.1.S1_at	FALSE
SscAffx.4.1.S1_at	FALSE
Ssc.28475.1.S1_at	FALSE
Ssc.77.3.S1_a_at	FALSE
SscAffx.23.1.S1_at	FALSE
Ssc.11075.1.S1_a_at	TRUE
Ssc.11075.1.S1_x_at	FALSE
Ssc.14484.3.A1_a_at	FALSE
Ssc.14484.3.A1_at	FALSE
Ssc.11075.11.S1_x_at	TRUE
SscAffx.20.1.S1_at	FALSE
Ssc.27609.2.S1_at	FALSE
Ssc.15979.1.S1_at	FALSE
Ssc.19683.1.S1_at	FALSE
Ssc.420.4.S1_a_at	TRUE
Ssc.420.4.S1_at	FALSE
Ssc.29006.1.S1_at	FALSE
Ssc.710.1.S1_at	FALSE
Ssc.381.1.S1_at	FALSE
Ssc.14942.1.S1_at	FALSE
Ssc.14942.1.S1_s_at	FALSE
Ssc.1320.1.A1_at	FALSE
Ssc.7701.1.A1_at	FALSE
Ssc.236.1.A1_at	FALSE
Ssc.12417.1.S1_at	FALSE
Ssc.9544.2.S1_a_at	FALSE
Ssc.1177.1.S1_at	FALSE
Ssc.455.1.S1_at	FALSE
Ssc.23221.1.S1_at	FALSE
Ssc.18613.1.S1_at	FALSE
Ssc.17274.1.S1_at	FALSE
Ssc.15966.1.S1_at	FALSE
Ssc.1198.1.S1_at	FALSE
Ssc.13780.7.S1_at	FALSE
Ssc.30833.1.S1_at	TRUE
Ssc.16007.1.S1_at	FALSE
Ssc.13961.1.A1_at	FALSE
Ssc.1202.1.A1_at	FALSE
Ssc.12373.1.S1_at	FALSE
Ssc.11302.1.S1_at	FALSE
Ssc.11302.1.S2_at	FALSE
Ssc.395.1.A1_at	FALSE
Ssc.7101.1.A1_at	FALSE
Ssc.16651.1.S1_at	FALSE
Ssc.14593.1.S1_at	FALSE
Ssc.11937.1.S1_at	FALSE
Ssc.20036.1.S1_at	FALSE
Ssc.13874.1.S1_at	FALSE
Ssc.11913.1.S1_at	FALSE
Ssc.11099.1.S1_at	FALSE
Ssc.6728.1.S1_at	FALSE
Ssc.939.1.A1_at	FALSE
Ssc.939.1.S1_at	FALSE
Ssc.13017.1.A1_at	FALSE
Ssc.806.1.S1_at	FALSE
Ssc.806.1.A1_at	FALSE
Ssc.3842.1.A1_at	FALSE
Ssc.11270.1.S1_at	FALSE
Ssc.4360.1.A1_at	FALSE
Ssc.13909.1.A1_at	FALSE
Ssc.4222.1.S1_at	TRUE
Ssc.6413.1.A1_at	FALSE
Ssc.16743.1.S1_at	FALSE
Ssc.16743.1.A1_at	FALSE
Ssc.10541.1.S1_a_at	FALSE
Ssc.8177.1.A2_at	FALSE
Ssc.8177.1.A1_at	FALSE
Ssc.14559.1.S1_at	FALSE
Ssc.7100.1.S1_at	FALSE
Ssc.20080.1.S1_at	FALSE
Ssc.551.1.S1_at	FALSE
Ssc.3118.2.S1_a_at	FALSE
Ssc.14246.1.S1_at	FALSE
Ssc.9992.1.S1_at	FALSE
Ssc.4908.1.S1_at	FALSE
Ssc.6356.1.S1_at	FALSE
Ssc.19946.1.S1_at	FALSE
Ssc.6742.1.A1_at	FALSE
Ssc.17316.1.S1_at	FALSE
Ssc.11858.1.S1_at	TRUE
Ssc.4003.1.S1_at	FALSE
Ssc.5792.1.S1_at	FALSE
Ssc.1459.1.S1_at	FALSE
Ssc.11257.1.S1_at	FALSE
Ssc.11235.1.S1_at	FALSE
Ssc.5846.1.S1_at	FALSE
Ssc.16347.1.S1_at	FALSE
Ssc.3917.1.S1_at	FALSE
Ssc.10148.1.S1_at	FALSE
Ssc.2957.1.S1_at	FALSE
Ssc.2957.1.S2_at	FALSE
Ssc.11190.1.S1_at	FALSE
Ssc.17718.1.S1_at	FALSE
Ssc.2405.1.A1_at	FALSE
Ssc.8939.1.S1_at	FALSE
Ssc.8939.1.S2_at	FALSE
Ssc.16046.1.S1_s_at	FALSE
Ssc.15736.1.S1_at	FALSE
Ssc.15736.1.S2_at	FALSE
Ssc.415.1.S1_at	TRUE
Ssc.2449.1.S1_at	FALSE
Ssc.13776.1.S1_at	FALSE
Ssc.7538.1.S1_at	FALSE
Ssc.4158.1.S1_at	FALSE
Ssc.17186.1.S1_a_at	FALSE
Ssc.17026.1.S1_at	FALSE
Ssc.2306.1.S1_at	FALSE
Ssc.17300.1.S1_at	FALSE
Ssc.2926.1.S1_at	FALSE
Ssc.4157.1.A1_at	FALSE
Ssc.7506.1.S1_at	FALSE
Ssc.68.1.A1_at	FALSE
Ssc.10439.1.S1_at	TRUE
Ssc.2034.1.S1_at	FALSE
Ssc.11004.1.S1_at	FALSE
Ssc.5604.1.S1_at	FALSE
Ssc.5943.1.S1_at	FALSE
Ssc.13262.1.S1_at	FALSE
Ssc.639.1.A1_at	FALSE
Ssc.27244.1.S1_at	FALSE
Ssc.7096.1.S1_at	FALSE
Ssc.30.1.S1_at	FALSE
Ssc.3720.1.S1_at	FALSE
Ssc.13880.1.A1_at	FALSE
Ssc.13880.1.A2_at	FALSE
Ssc.1005.1.S1_a_at	FALSE
Ssc.1005.1.S1_at	FALSE
Ssc.13269.1.S1_at	FALSE
Ssc.4111.1.S1_at	FALSE
Ssc.20571.1.S1_a_at	FALSE
Ssc.983.1.S1_at	FALSE
Ssc.12108.1.S1_at	FALSE
Ssc.12390.1.S1_at	FALSE
Ssc.17717.1.S1_at	FALSE
Ssc.17001.1.S1_at	FALSE
Ssc.810.1.S1_at	FALSE
Ssc.810.1.S2_at	TRUE
Ssc.17602.1.S1_at	FALSE
Ssc.6097.1.S1_a_at	FALSE
Ssc.6097.1.S1_at	FALSE
Ssc.494.1.S2_at	TRUE
Ssc.494.1.S1_at	FALSE
Ssc.2393.1.S1_at	FALSE
Ssc.19992.1.S1_at	FALSE
Ssc.1006.1.S1_at	FALSE
Ssc.4741.1.S1_at	FALSE
Ssc.6391.1.S1_at	FALSE
Ssc.11630.1.S1_at	FALSE
Ssc.16345.1.S1_at	FALSE
Ssc.17140.1.A1_at	FALSE
Ssc.604.1.S1_at	FALSE
Ssc.978.1.S1_at	FALSE
Ssc.650.1.S1_at	FALSE
Ssc.1091.1.S1_at	FALSE
Ssc.841.1.S1_at	FALSE
Ssc.9102.1.A1_at	FALSE
Ssc.3675.1.A1_at	FALSE
Ssc.16336.1.S1_at	FALSE
Ssc.16336.1.S2_at	FALSE
Ssc.1450.1.S1_at	FALSE
Ssc.10536.1.S1_at	FALSE
Ssc.731.1.S1_at	TRUE
Ssc.18382.1.S1_at	FALSE
Ssc.726.1.A1_at	FALSE
Ssc.4466.1.S1_at	FALSE
Ssc.8698.1.S1_at	FALSE
Ssc.295.1.A1_at	FALSE
Ssc.17573.1.S1_at	FALSE
Ssc.167.4.S1_at	TRUE
Ssc.104.1.S1_at	FALSE
Ssc.19691.1.S1_at	FALSE
Ssc.1465.1.S1_at	FALSE
Ssc.6873.1.S1_at	FALSE
Ssc.9467.1.S1_at	FALSE
Ssc.16125.1.S1_x_at	FALSE
Ssc.2753.1.S1_at	FALSE
Ssc.7258.1.S1_at	FALSE
Ssc.340.1.S1_at	FALSE
Ssc.27208.1.S1_at	FALSE
Ssc.19494.1.S1_at	FALSE
Ssc.11208.1.S1_at	TRUE
Ssc.2173.1.A1_at	FALSE
Ssc.11075.3.S1_a_at	TRUE
Ssc.16033.1.S1_at	TRUE
Ssc.26084.1.S1_at	FALSE
Ssc.2720.1.S1_at	FALSE
Ssc.21499.1.S1_at	FALSE
Ssc.19914.1.S1_at	FALSE
Ssc.181.1.S1_at	FALSE
Ssc.181.1.S1_s_at	TRUE
Ssc.542.1.S1_at	FALSE
Ssc.9365.2.S1_a_at	FALSE
Ssc.902.1.S1_a_at	FALSE
Ssc.936.1.S1_at	FALSE
Ssc.16365.1.S1_at	FALSE
Ssc.16163.1.S1_at	FALSE
Ssc.23474.1.S1_at	FALSE
Ssc.15640.1.S1_at	FALSE
Ssc.14456.1.S1_at	FALSE
Ssc.13872.1.S1_at	FALSE
Ssc.22119.1.S1_at	FALSE
Ssc.15843.1.S1_at	FALSE
Ssc.16352.1.S1_at	FALSE
Ssc.19638.1.S1_at	TRUE
Ssc.956.1.S1_at	FALSE
Ssc.12724.1.S1_at	FALSE
Ssc.16180.1.S1_at	FALSE
Ssc.21802.1.S1_at	FALSE
Ssc.16346.1.S1_at	FALSE
Ssc.22769.1.S1_at	FALSE
Ssc.161.1.S1_at	TRUE
Ssc.15907.1.S1_at	FALSE
Ssc.76.3.S1_a_at	FALSE
Ssc.11056.2.S1_a_at	FALSE
Ssc.16314.1.S1_at	FALSE
Ssc.16024.1.S1_at	FALSE
Ssc.15899.1.S1_at	FALSE
Ssc.493.1.S1_at	FALSE
Ssc.16104.1.A1_at	FALSE
Ssc.16323.1.S1_at	FALSE
Ssc.20728.1.S1_at	TRUE
Ssc.1894.1.S1_at	FALSE
Ssc.20600.1.S1_at	FALSE
Ssc.1089.1.S1_at	TRUE
Ssc.1717.1.S1_at	FALSE
Ssc.670.2.S1_at	TRUE
Ssc.211.1.S1_at	FALSE
Ssc.18736.1.S1_at	FALSE
Ssc.5630.1.S1_at	FALSE
Ssc.4984.1.S1_at	TRUE
Ssc.15893.1.S1_at	FALSE
Ssc.19390.1.S1_at	FALSE
Ssc.3502.1.S1_at	TRUE
Ssc.23478.1.A1_at	FALSE
Ssc.16248.1.S1_at	FALSE
Ssc.17613.1.S1_at	FALSE
Ssc.19694.1.S1_at	FALSE
Ssc.1735.1.S1_at	FALSE
Ssc.12021.1.S1_at	FALSE
Ssc.5249.1.S1_at	FALSE
Ssc.17108.1.S1_at	FALSE
Ssc.422.1.S1_at	FALSE
Ssc.16635.1.S1_at	FALSE
Ssc.24387.1.S1_at	FALSE
Ssc.331.1.A1_at	FALSE
Ssc.14243.1.S1_at	FALSE
Ssc.16312.1.S1_at	FALSE
Ssc.5822.1.S1_at	TRUE
Ssc.1296.1.S1_at	FALSE
Ssc.6691.1.S1_at	FALSE
Ssc.4040.1.S1_at	FALSE
Ssc.7870.1.S1_at	FALSE
Ssc.9738.1.A1_at	FALSE
Ssc.349.1.S1_at	FALSE
Ssc.6685.1.S1_at	TRUE
Ssc.7537.1.S1_at	FALSE
Ssc.21111.1.S1_at	FALSE
Ssc.4656.1.S1_at	FALSE
Ssc.16130.1.S1_at	FALSE
Ssc.10947.1.S1_at	FALSE
Ssc.15803.1.S1_at	FALSE
Ssc.12017.1.A1_at	FALSE
Ssc.5569.1.S1_at	FALSE
Ssc.19700.1.S1_at	TRUE
Ssc.607.1.S1_at	FALSE
Ssc.21988.1.S1_at	FALSE
Ssc.24401.1.A1_at	FALSE
Ssc.24401.1.A1_s_at	TRUE
Ssc.19696.1.S1_at	FALSE
Ssc.26124.1.S1_at	FALSE
Ssc.180.1.S1_at	FALSE
Ssc.295.2.A1_at	FALSE
Ssc.25045.1.S1_at	FALSE
Ssc.118.1.S1_at	TRUE
Ssc.274.1.S1_at	FALSE
Ssc.16129.1.S1_at	FALSE
Ssc.15823.1.S1_at	FALSE
Ssc.15818.1.S1_at	FALSE
Ssc.27614.1.S1_at	FALSE
Ssc.16088.1.S1_at	FALSE
Ssc.16349.1.S1_at	FALSE
Ssc.21206.1.S1_at	FALSE
Ssc.307.1.S1_at	FALSE
Ssc.121.1.S1_at	FALSE
Ssc.23789.1.S1_at	FALSE
Ssc.16052.1.S1_at	TRUE
Ssc.610.1.S1_at	TRUE
Ssc.5982.1.A1_at	FALSE
Ssc.15892.1.S1_at	FALSE
Ssc.12892.1.S1_at	FALSE
Ssc.15302.1.S1_at	FALSE
Ssc.3921.1.S1_at	FALSE
Ssc.15932.1.S1_at	FALSE
Ssc.15866.1.S1_at	TRUE
Ssc.16002.1.S1_at	FALSE
Ssc.30760.1.S1_at	FALSE
Ssc.350.1.S1_at	FALSE
Ssc.3287.1.S1_at	FALSE
Ssc.13787.1.A1_at	FALSE
Ssc.9229.1.S1_at	FALSE
Ssc.125.1.S1_at	FALSE
Ssc.15955.1.S1_at	FALSE
Ssc.16220.1.S1_at	FALSE
Ssc.16169.1.S1_x_at	TRUE
Ssc.16154.1.S1_at	FALSE
Ssc.16105.1.S1_at	FALSE
Ssc.16359.2.S1_s_at	FALSE
Ssc.15795.1.S1_at	FALSE
Ssc.210.6.S1_x_at	FALSE
Ssc.16354.1.S1_at	FALSE
Ssc.4227.1.S1_at	FALSE
Ssc.12803.1.S1_at	TRUE
Ssc.15824.1.S1_at	TRUE
Ssc.19364.1.S1_at	FALSE
Ssc.16096.2.S1_a_at	FALSE
Ssc.11075.6.S1_a_at	TRUE
Ssc.11075.6.S1_x_at	TRUE
Ssc.16037.1.S1_at	FALSE
Ssc.22030.1.S1_at	FALSE
Ssc.27951.1.S1_at	FALSE
Ssc.26335.1.S1_at	FALSE
Ssc.17032.1.S1_at	FALSE
Ssc.491.1.S1_at	FALSE
Ssc.15894.1.S1_at	FALSE
Ssc.428.5.S1_at	FALSE
Ssc.17345.1.S1_at	FALSE
Ssc.15264.1.S1_at	FALSE
Ssc.16341.1.S1_at	TRUE
Ssc.15942.3.S1_x_at	TRUE
Ssc.16221.1.S1_at	FALSE
Ssc.17344.1.S1_at	FALSE
Ssc.15960.1.S1_at	TRUE
Ssc.16004.1.S1_at	FALSE
Ssc.23404.1.S1_at	FALSE
Ssc.16227.1.S1_at	TRUE
Ssc.27603.1.S1_at	FALSE
Ssc.16339.1.S1_at	FALSE
Ssc.23470.1.S1_at	FALSE
Ssc.15850.1.S1_a_at	FALSE
Ssc.15850.1.S1_at	FALSE
Ssc.15850.1.S1_x_at	FALSE
Ssc.15900.1.S1_at	FALSE
Ssc.16229.1.S1_at	TRUE
Ssc.19608.1.S1_at	FALSE
Ssc.17227.1.S1_at	FALSE
Ssc.427.1.S1_at	TRUE
Ssc.19692.1.S1_at	TRUE
Ssc.873.1.S1_at	TRUE
Ssc.15793.2.S1_a_at	FALSE
Ssc.16368.1.S1_at	FALSE
Ssc.16326.1.S1_at	FALSE
Ssc.1579.1.S1_at	TRUE
Ssc.9365.3.S1_a_at	FALSE
Ssc.9365.3.S1_x_at	FALSE
Ssc.4653.1.S1_at	FALSE
Ssc.16013.1.S1_at	TRUE
Ssc.1868.1.S1_at	FALSE
Ssc.819.1.A1_at	FALSE
Ssc.26063.1.S1_at	TRUE
Ssc.5105.2.S1_a_at	FALSE
Ssc.123.1.S1_at	FALSE
Ssc.19703.1.S1_s_at	TRUE
Ssc.15788.1.S1_at	FALSE
Ssc.15829.1.S1_at	FALSE
Ssc.540.1.S1_at	FALSE
Ssc.16080.1.S1_at	FALSE
Ssc.18348.1.S1_at	FALSE
Ssc.17783.1.S1_a_at	FALSE
Ssc.17783.1.S1_at	FALSE
Ssc.16225.1.S1_at	FALSE
Ssc.16009.1.S1_at	FALSE
Ssc.16155.1.S1_at	FALSE
Ssc.15831.1.S1_at	FALSE
Ssc.22840.1.S1_at	FALSE
Ssc.15784.1.S1_at	FALSE
Ssc.16108.1.S1_at	FALSE
Ssc.16131.1.S1_at	FALSE
Ssc.15812.1.A1_at	FALSE
Ssc.237.1.A1_at	FALSE
Ssc.16183.1.A1_at	FALSE
Ssc.390.1.A1_at	FALSE
Ssc.21343.1.S1_at	TRUE
Ssc.108.1.S1_at	FALSE
Ssc.583.1.S1_at	FALSE
Ssc.483.1.S1_at	FALSE
Ssc.456.1.S1_at	FALSE
Ssc.9365.4.S1_a_at	FALSE
Ssc.16219.1.S1_at	FALSE
Ssc.19698.1.S1_at	FALSE
Ssc.19729.1.S1_at	FALSE
Ssc.15986.1.S1_at	FALSE
Ssc.16252.1.S1_at	FALSE
Ssc.15950.1.S1_at	TRUE
Ssc.114.1.S1_at	FALSE
Ssc.15869.1.S1_at	FALSE
Ssc.15813.1.S1_at	FALSE
Ssc.384.1.A1_a_at	TRUE
Ssc.16095.1.S1_at	FALSE
Ssc.16164.1.S1_at	FALSE
Ssc.16332.1.S1_at	FALSE
Ssc.15971.1.S1_at	TRUE
Ssc.15997.1.S1_at	FALSE
Ssc.15984.1.S1_at	FALSE
Ssc.338.1.S1_at	FALSE
Ssc.490.1.S1_at	FALSE
Ssc.496.1.S1_at	FALSE
Ssc.492.1.S1_at	FALSE
Ssc.15896.1.S1_at	FALSE
Ssc.126.1.S1_at	FALSE
Ssc.488.1.S1_at	FALSE
Ssc.16087.1.S1_at	FALSE
Ssc.15750.1.S1_a_at	FALSE
Ssc.23501.1.S1_s_at	TRUE
Ssc.489.1.A1_at	TRUE
Ssc.109.1.S1_at	FALSE
Ssc.5569.2.S1_at	FALSE
Ssc.16217.1.S1_at	FALSE
Ssc.761.2.S1_a_at	FALSE
Ssc.16216.1.S1_at	FALSE
Ssc.13780.9.S1_a_at	FALSE
Ssc.16182.1.S1_at	FALSE
Ssc.444.1.S1_at	FALSE
Ssc.644.1.S1_at	FALSE
Ssc.15841.1.S1_at	FALSE
Ssc.331.2.S1_at	FALSE
Ssc.16234.1.S1_at	TRUE
Ssc.16234.1.A1_at	FALSE
Ssc.16026.1.A1_at	TRUE
Ssc.16026.1.S1_at	FALSE
Ssc.16031.1.S1_at	FALSE
Ssc.16031.1.A1_at	FALSE
Ssc.15898.1.A1_at	FALSE
Ssc.15898.1.S1_at	FALSE
Ssc.92.1.A1_at	FALSE
Ssc.92.1.S1_at	FALSE
Ssc.15928.1.A1_at	FALSE
Ssc.15928.1.S1_at	FALSE
Ssc.16092.1.A1_at	FALSE
Ssc.16092.1.S1_at	FALSE
Ssc.15968.1.A1_at	FALSE
Ssc.15968.1.S1_at	FALSE
Ssc.15956.1.A1_at	FALSE
Ssc.15956.1.S1_at	FALSE
Ssc.451.1.A1_at	FALSE
Ssc.451.1.S1_at	FALSE
Ssc.11075.10.A1_a_at	FALSE
Ssc.16056.1.A1_at	FALSE
Ssc.16056.1.S1_at	FALSE
Ssc.19728.1.A1_at	FALSE
Ssc.19728.1.S1_at	TRUE
Ssc.17343.1.A1_at	FALSE
Ssc.17343.1.S1_at	TRUE
Ssc.16123.1.A1_at	FALSE
Ssc.16123.1.S1_at	FALSE
Ssc.15778.1.A1_s_at	FALSE
Ssc.15778.1.S1_s_at	TRUE
Ssc.15959.1.A1_at	FALSE
Ssc.15959.1.S1_at	TRUE
Ssc.15999.1.S1_at	FALSE
Ssc.15999.1.A1_at	FALSE
Ssc.11942.1.A1_at	FALSE
Ssc.11942.1.S1_at	FALSE
Ssc.16167.1.A1_at	TRUE
Ssc.16167.1.S1_at	FALSE
Ssc.13990.1.A1_at	FALSE
Ssc.13990.1.S1_at	TRUE
Ssc.16030.1.A1_at	FALSE
Ssc.16030.1.S1_at	FALSE
Ssc.27608.2.A1_a_at	FALSE
Ssc.27608.1.S1_at	FALSE
Ssc.16092.2.A1_at	FALSE
Ssc.16092.2.S1_at	FALSE
Ssc.16075.1.A1_at	FALSE
Ssc.16075.1.S1_at	FALSE
Ssc.18557.1.A1_at	FALSE
Ssc.18557.1.S1_at	FALSE
Ssc.26342.1.A1_at	FALSE
Ssc.26342.1.S1_at	FALSE
Ssc.17807.2.A1_a_at	FALSE
Ssc.17807.1.S1_a_at	FALSE
Ssc.17792.1.A1_at	FALSE
Ssc.17792.1.S1_at	FALSE
Ssc.17795.1.A1_at	FALSE
Ssc.17795.1.S1_at	FALSE
Ssc.16212.1.A1_s_at	FALSE
Ssc.16212.1.S1_x_at	TRUE
Ssc.26321.1.A1_s_at	TRUE
Ssc.26321.1.S1_at	FALSE
Ssc.26321.1.S1_s_at	FALSE
Ssc.17786.1.A1_at	FALSE
Ssc.17801.1.S1_s_at	FALSE
Ssc.17801.1.A1_s_at	FALSE
Ssc.15942.2.S1_x_at	TRUE
Ssc.16211.1.A1_at	FALSE
Ssc.16211.1.S1_at	FALSE
Ssc.15903.1.A1_at	FALSE
Ssc.15903.1.S1_at	FALSE
Ssc.15819.1.A1_at	FALSE
Ssc.15819.1.S1_at	FALSE
Ssc.26326.1.A1_at	FALSE
Ssc.26326.1.S1_at	TRUE
Ssc.16371.1.A1_at	FALSE
Ssc.16371.1.S1_at	FALSE
Ssc.15920.1.A1_at	FALSE
Ssc.15920.1.S1_at	FALSE
Ssc.16063.1.A1_at	FALSE
Ssc.16063.1.A1_s_at	FALSE
Ssc.16063.1.S1_at	FALSE
Ssc.16063.1.S1_s_at	FALSE
Ssc.17796.1.A1_at	FALSE
Ssc.17796.1.S1_at	FALSE
Ssc.17783.2.A1_s_at	FALSE
Ssc.17783.2.S1_s_at	FALSE
Ssc.15860.1.A1_s_at	FALSE
Ssc.15860.1.A1_x_at	FALSE
Ssc.15860.1.S1_s_at	FALSE
Ssc.210.7.A1_x_at	FALSE
Ssc.210.7.S1_x_at	TRUE
Ssc.15889.1.A1_at	FALSE
Ssc.15889.1.S1_at	FALSE
Ssc.486.1.A1_at	FALSE
Ssc.486.1.S1_at	FALSE
Ssc.497.1.A1_at	FALSE
Ssc.497.1.S1_at	FALSE
Ssc.17241.1.A1_at	FALSE
Ssc.17241.1.S1_at	FALSE
Ssc.15958.1.A1_at	TRUE
Ssc.15958.1.S1_at	FALSE
Ssc.23494.2.A1_a_at	TRUE
Ssc.23494.1.S1_a_at	TRUE
Ssc.16329.1.A1_at	FALSE
Ssc.16329.1.S1_at	FALSE
Ssc.495.1.A1_at	FALSE
Ssc.495.1.S1_at	FALSE
Ssc.15961.1.A1_at	FALSE
Ssc.15961.1.S1_at	FALSE
Ssc.15874.1.A1_at	FALSE
Ssc.15874.1.S1_at	FALSE
Ssc.16124.1.A1_a_at	FALSE
Ssc.16124.1.S1_a_at	FALSE
Ssc.16261.1.A1_at	FALSE
Ssc.16261.1.S1_at	FALSE
Ssc.15842.1.A1_at	FALSE
Ssc.15842.1.S1_at	FALSE
Ssc.15840.2.A1_a_at	FALSE
Ssc.15840.1.S1_a_at	FALSE
Ssc.978.2.A1_at	FALSE
Ssc.978.2.S1_at	FALSE
Ssc.11075.11.A1_at	FALSE
Ssc.17248.1.A1_at	FALSE
Ssc.17248.1.S1_at	FALSE
Ssc.19706.1.A1_at	FALSE
Ssc.19706.1.S1_at	FALSE
Ssc.16622.1.A1_at	FALSE
Ssc.16622.1.S1_at	FALSE
Ssc.23796.1.A1_at	FALSE
Ssc.23796.1.S1_at	FALSE
Ssc.16179.1.A1_at	FALSE
Ssc.16179.1.S1_at	FALSE
Ssc.428.6.A1_a_at	FALSE
Ssc.15821.1.A1_at	FALSE
Ssc.15821.1.S1_at	FALSE
Ssc.15801.1.A1_at	FALSE
Ssc.15801.1.S1_at	FALSE
Ssc.16231.2.A1_a_at	FALSE
Ssc.15967.1.A1_at	FALSE
Ssc.15967.1.S1_at	FALSE
Ssc.16126.1.A1_at	FALSE
Ssc.16126.1.S1_at	FALSE
Ssc.16102.1.A1_at	FALSE
Ssc.16102.1.S1_at	FALSE
Ssc.29002.1.A1_at	FALSE
Ssc.29002.1.S1_at	FALSE
Ssc.15793.2.A1_at	FALSE
Ssc.16051.1.A1_at	TRUE
Ssc.16051.1.S1_at	TRUE
Ssc.15923.1.A1_at	FALSE
Ssc.15923.1.S1_at	FALSE
Ssc.17222.1.A1_at	FALSE
Ssc.17222.1.S1_at	FALSE
Ssc.17346.1.A1_at	FALSE
Ssc.17346.1.S1_at	FALSE
Ssc.16175.1.A1_at	FALSE
Ssc.16175.1.S1_at	FALSE
Ssc.15788.2.A1_a_at	FALSE
Ssc.15788.2.A1_at	FALSE
Ssc.15788.2.S1_at	FALSE
Ssc.23488.1.A1_at	FALSE
Ssc.23488.1.S1_at	TRUE
Ssc.15914.1.A1_at	FALSE
Ssc.15914.1.S1_at	FALSE
Ssc.116.2.A1_at	FALSE
Ssc.116.2.S1_a_at	FALSE
Ssc.16246.1.A1_at	FALSE
Ssc.16246.1.S1_at	FALSE
Ssc.16132.1.A1_at	FALSE
Ssc.16132.1.S1_at	FALSE
Ssc.27601.1.A1_at	FALSE
Ssc.27601.1.S1_at	FALSE
Ssc.9365.6.A1_a_at	FALSE
Ssc.9365.6.A1_x_at	FALSE
Ssc.9365.5.A1_at	FALSE
Ssc.9365.5.S1_a_at	FALSE
Ssc.9365.5.S1_at	FALSE
Ssc.29007.1.A1_at	FALSE
Ssc.29007.1.A1_x_at	FALSE
Ssc.16062.1.A1_at	FALSE
Ssc.16062.1.S1_at	FALSE
Ssc.29000.1.A1_at	FALSE
Ssc.29000.1.S1_at	FALSE
Ssc.16173.1.A1_at	FALSE
Ssc.16173.1.S1_at	FALSE
Ssc.15848.1.A1_at	FALSE
Ssc.15848.1.S1_at	FALSE
Ssc.15849.1.A1_a_at	FALSE
Ssc.15849.2.S1_a_at	FALSE
Ssc.15859.1.A1_at	FALSE
Ssc.15859.1.S1_at	FALSE
Ssc.15864.1.A1_at	FALSE
Ssc.15864.1.S1_at	FALSE
Ssc.16260.1.A1_at	FALSE
Ssc.17780.1.A1_s_at	FALSE
Ssc.17780.1.S1_s_at	FALSE
Ssc.17797.1.A1_at	FALSE
Ssc.17797.1.S1_at	FALSE
Ssc.17787.1.A1_at	FALSE
Ssc.17787.1.S1_at	FALSE
Ssc.17781.1.A1_s_at	FALSE
Ssc.17781.1.S1_s_at	FALSE
Ssc.15853.1.A1_s_at	FALSE
Ssc.15853.1.S1_s_at	FALSE
Ssc.17778.1.A1_at	FALSE
Ssc.17778.1.S1_at	FALSE
Ssc.28998.1.A1_at	FALSE
Ssc.15912.1.A1_at	FALSE
Ssc.15912.1.S1_at	FALSE
Ssc.15846.1.A1_a_at	FALSE
Ssc.15846.1.S1_a_at	FALSE
Ssc.15910.1.A1_at	FALSE
Ssc.15910.1.S1_at	FALSE
Ssc.15856.1.A1_at	FALSE
Ssc.15856.1.S1_at	FALSE
Ssc.16074.1.A1_at	FALSE
Ssc.16074.1.S1_s_at	FALSE
Ssc.15942.3.A1_x_at	TRUE
Ssc.17811.1.A1_at	FALSE
Ssc.17811.1.S1_at	FALSE
Ssc.15927.1.A1_at	FALSE
Ssc.15927.1.S1_at	FALSE
Ssc.16338.1.A1_at	FALSE
Ssc.16338.1.S1_at	FALSE
Ssc.18559.1.A1_at	FALSE
Ssc.18559.1.S1_at	FALSE
Ssc.15788.3.A1_at	FALSE
Ssc.15788.3.A1_x_at	FALSE
Ssc.15788.3.S1_x_at	FALSE
Ssc.16632.1.A1_at	FALSE
Ssc.16632.1.S1_at	FALSE
Ssc.15991.1.A1_at	FALSE
Ssc.15991.1.S1_at	FALSE
Ssc.23798.1.A1_at	FALSE
Ssc.23798.1.S1_at	FALSE
Ssc.15902.1.A1_at	FALSE
Ssc.15902.1.S1_at	FALSE
Ssc.16000.1.A1_at	FALSE
Ssc.16000.1.S1_at	FALSE
Ssc.23492.1.A1_at	FALSE
Ssc.23492.1.S1_at	FALSE
Ssc.16420.1.A1_at	FALSE
Ssc.16420.1.S1_at	FALSE
Ssc.15838.1.A1_at	FALSE
Ssc.15838.1.S1_at	FALSE
Ssc.15785.1.A1_at	FALSE
Ssc.15785.1.S1_at	FALSE
Ssc.210.8.A1_at	TRUE
Ssc.16325.1.A1_at	FALSE
Ssc.16325.1.S1_at	FALSE
Ssc.21.1.A1_at	FALSE
Ssc.21.1.S1_s_at	FALSE
Ssc.16206.1.A1_at	FALSE
Ssc.16206.1.S1_at	FALSE
Ssc.14477.1.A1_at	FALSE
Ssc.14477.1.S1_at	FALSE
Ssc.14511.1.A1_at	FALSE
Ssc.14511.1.S1_at	FALSE
Ssc.485.1.A1_at	FALSE
Ssc.485.1.S1_at	FALSE
Ssc.15957.1.A1_at	FALSE
Ssc.15957.1.S1_at	FALSE
Ssc.16230.1.A1_at	FALSE
Ssc.16230.1.S1_at	FALSE
Ssc.220.1.A1_at	FALSE
Ssc.220.1.S1_at	FALSE
Ssc.16256.1.A1_at	FALSE
Ssc.16256.1.S1_at	FALSE
Ssc.15771.1.A1_at	TRUE
Ssc.15771.1.S1_at	FALSE
Ssc.23497.1.A1_at	FALSE
Ssc.23497.1.S1_at	FALSE
Ssc.16208.1.A1_at	FALSE
Ssc.16208.1.S1_at	FALSE
Ssc.13780.10.A1_at	FALSE
Ssc.13780.10.S1_x_at	FALSE
Ssc.6966.3.A1_at	FALSE
Ssc.6966.3.S1_a_at	FALSE
Ssc.99.1.A1_at	FALSE
Ssc.99.1.S1_at	FALSE
Ssc.23794.1.A1_at	FALSE
Ssc.23794.1.S1_at	TRUE
Ssc.16035.1.A1_at	FALSE
Ssc.16035.1.S1_at	FALSE
Ssc.28473.1.A1_at	FALSE
Ssc.28473.1.S1_at	FALSE
Ssc.15984.2.A1_at	FALSE
Ssc.15984.2.S1_at	FALSE
Ssc.5020.1.A1_at	FALSE
Ssc.5020.1.S1_at	TRUE
Ssc.16085.1.A1_at	FALSE
Ssc.16085.1.S1_at	FALSE
Ssc.17350.1.A1_at	FALSE
Ssc.17350.1.S1_at	TRUE
Ssc.18560.1.A1_at	FALSE
Ssc.18560.1.S1_at	FALSE
Ssc.15802.1.A1_at	FALSE
Ssc.15802.1.S1_at	FALSE
Ssc.23491.1.A1_at	FALSE
Ssc.23491.1.S1_at	FALSE
Ssc.428.7.A1_a_at	FALSE
Ssc.19702.1.A1_at	FALSE
Ssc.17246.1.A1_at	FALSE
Ssc.17246.1.S1_at	FALSE
Ssc.23496.1.A1_at	FALSE
Ssc.23496.1.S1_at	FALSE
Ssc.428.9.A1_a_at	FALSE
Ssc.428.9.A1_at	FALSE
Ssc.428.8.A1_x_at	FALSE
Ssc.16328.1.A1_at	FALSE
Ssc.16328.1.S1_at	FALSE
Ssc.16158.1.A1_at	FALSE
Ssc.16158.1.S1_at	FALSE
Ssc.16003.1.A1_at	FALSE
Ssc.16003.1.S1_at	FALSE
Ssc.16072.1.A1_at	FALSE
Ssc.16072.1.S1_at	FALSE
Ssc.16072.1.S1_s_at	FALSE
Ssc.16073.1.A1_at	FALSE
Ssc.16073.1.S1_at	FALSE
Ssc.235.3.A1_at	FALSE
Ssc.235.3.S1_a_at	FALSE
Ssc.27608.2.S1_a_at	FALSE
Ssc.16119.1.A1_at	FALSE
Ssc.16119.1.S1_at	FALSE
Ssc.15820.1.A1_at	FALSE
Ssc.15820.1.S1_at	FALSE
Ssc.19707.1.A1_at	FALSE
Ssc.19707.1.S1_at	FALSE
Ssc.11071.2.A1_at	FALSE
Ssc.11071.2.S1_a_at	TRUE
Ssc.15828.1.A1_at	FALSE
Ssc.15828.1.S1_at	FALSE
Ssc.15862.1.A1_at	FALSE
Ssc.15862.1.S1_at	FALSE
Ssc.16188.1.A1_at	FALSE
Ssc.16188.1.S1_at	FALSE
Ssc.15826.1.A1_at	FALSE
Ssc.15826.1.S1_at	FALSE
Ssc.27604.1.A1_at	FALSE
Ssc.27604.1.S1_at	FALSE
Ssc.15863.1.A1_at	FALSE
Ssc.15863.1.S1_at	FALSE
Ssc.16259.1.A1_at	FALSE
Ssc.16259.1.S1_at	FALSE
Ssc.19697.1.A1_at	FALSE
Ssc.19697.1.S1_at	FALSE
Ssc.16254.1.A1_at	FALSE
Ssc.16254.1.S1_at	FALSE
Ssc.19693.1.A1_at	FALSE
Ssc.19693.1.S1_at	FALSE
Ssc.15882.1.A1_at	FALSE
Ssc.15882.1.S1_at	FALSE
Ssc.15865.1.A1_at	FALSE
Ssc.15865.1.S1_at	TRUE
Ssc.16327.1.A1_at	FALSE
Ssc.16327.1.S1_at	FALSE
Ssc.15827.1.A1_at	FALSE
Ssc.15827.1.S1_at	FALSE
Ssc.15867.1.A1_at	FALSE
Ssc.15867.1.S1_at	TRUE
Ssc.19701.1.A1_at	FALSE
Ssc.19701.1.S1_at	FALSE
Ssc.16218.1.A1_at	FALSE
Ssc.16218.1.S1_at	TRUE
Ssc.390.2.A1_at	TRUE
Ssc.390.2.S1_at	FALSE
Ssc.15876.1.A1_at	FALSE
Ssc.15876.1.S1_at	FALSE
Ssc.16626.1.A1_at	FALSE
Ssc.16626.1.S1_at	FALSE
Ssc.15925.1.A1_at	FALSE
Ssc.15925.1.S1_at	FALSE
Ssc.29001.1.A1_at	FALSE
Ssc.29001.1.S1_at	FALSE
Ssc.541.1.A1_at	FALSE
Ssc.541.1.S1_at	FALSE
Ssc.11075.15.A1_a_at	FALSE
Ssc.11075.15.A1_at	FALSE
Ssc.11075.15.S1_at	FALSE
Ssc.26117.1.A1_at	FALSE
Ssc.26117.1.S1_at	FALSE
Ssc.18553.1.A1_at	TRUE
Ssc.18553.1.S1_at	TRUE
Ssc.13780.11.A1_at	TRUE
Ssc.13780.11.S1_x_at	TRUE
Ssc.15814.1.A1_at	FALSE
Ssc.15814.1.S1_at	FALSE
Ssc.15881.1.A1_at	FALSE
Ssc.15881.1.S1_at	FALSE
Ssc.16018.1.A1_at	FALSE
Ssc.16018.1.S1_at	FALSE
Ssc.16071.1.A1_at	FALSE
Ssc.16071.1.S1_at	FALSE
Ssc.16065.1.A1_at	FALSE
Ssc.16065.1.S1_at	FALSE
Ssc.16066.1.A1_at	FALSE
Ssc.16066.1.S1_at	FALSE
Ssc.16067.1.A1_at	FALSE
Ssc.16067.1.S1_at	FALSE
Ssc.16068.1.A1_at	FALSE
Ssc.16068.1.S1_at	FALSE
Ssc.16069.1.A1_at	FALSE
Ssc.16069.1.S1_at	FALSE
Ssc.16070.1.A1_at	FALSE
Ssc.16070.1.S1_at	FALSE
Ssc.15924.1.A1_at	FALSE
Ssc.15924.1.S1_at	FALSE
Ssc.18552.1.A1_at	FALSE
Ssc.18552.1.A1_x_at	TRUE
Ssc.18552.1.S1_at	FALSE
Ssc.414.1.A1_at	FALSE
Ssc.414.1.S1_at	TRUE
Ssc.16132.2.A1_at	FALSE
Ssc.16132.2.S1_at	FALSE
Ssc.15769.1.A1_at	FALSE
Ssc.15769.1.S1_at	FALSE
Ssc.16027.1.A1_at	FALSE
Ssc.16027.1.S1_at	FALSE
Ssc.15986.2.A1_at	FALSE
Ssc.15986.2.S1_at	FALSE
Ssc.17791.1.A1_at	FALSE
Ssc.18554.1.A1_at	TRUE
Ssc.18554.1.A1_s_at	FALSE
Ssc.18554.1.S1_x_at	TRUE
Ssc.17804.1.A1_at	FALSE
Ssc.17804.1.A1_s_at	FALSE
Ssc.17804.1.S1_s_at	TRUE
Ssc.428.10.A1_at	FALSE
Ssc.428.10.A1_s_at	FALSE
Ssc.428.10.S1_at	FALSE
Ssc.428.10.S1_s_at	TRUE
Ssc.428.11.A1_at	FALSE
Ssc.428.11.S1_at	FALSE
Ssc.16016.1.A1_at	FALSE
Ssc.16016.1.S1_at	FALSE
Ssc.15857.1.A1_a_at	FALSE
Ssc.15857.1.S1_a_at	TRUE
Ssc.15857.1.S1_x_at	FALSE
[truncated: 22,124 more rows]

## Sheet: CollateInfo
	FALSE	Matching:	Selected:	Variable:	Column:	Worksheet:	Experiment	BegIndex:	EndIndex:	Experiment Names	groups
InputFilePath	C:\Users\Administrator\Desktop\pigData\pigData -Project\TempSeparateFilesFolder1	FALSE	FALSE	Unique id			12			12	daPuLian
InputFileName	TEMP_FILE_all expression signal.xls	FALSE	FALSE	Clone			255			255	duChangDa
NumHeaders	1	FALSE	FALSE	Description			264			264	duChangDa
Log Base	2	FALSE	FALSE	GB acc			9			9	daPuLian
Version	3.3	FALSE	FALSE	UG cluster			7			7	daPuLian
cbOuputWkbk	Project.xls	FALSE	FALSE	Gene symbol			274			274	duChangDa
ExpChunkSize	15	FALSE	FALSE
ExpDescriptorsFilePath	C:\Users\Administrator\Desktop\pigData	TRUE	FALSE	Probe set	1
ExpDescriptorsFileName	ExpDescFile.xls	1		ckBkgAdj
iDialogType	5.1		FALSE	Red intensity
NumExp	6		FALSE	Green intensity
NumVariables			FALSE	Red background
NumExpDescriptors	2		FALSE	Green background
NumUniqueGenes	24123		FALSE	Sd. of red background
ColumnExp			FALSE	Sd. of green background
NumCols	1		FALSE	Spot flag
NumIdCols	2		FALSE	Spot size
IdPosition	1		FALSE	Number of red pixels
FirstBlockCol	TRUE		FALSE	Number of green pixels
ckReverseFluor	FALSE		FALSE
ReverseFluorColumn	0		FALSE
ReverseFluorLabel			TRUE	Raw log ratio	2
			TRUE	Gene identifiers		Gene identifiers
			TRUE	Filtered log ratio
			TRUE	Red (bkg-adjusted)
			TRUE	Green (bkg-adjusted)
				ColumnMatchKey
			FALSE	GeneIdentifierFile
				SigmaSqMedian	0
			TRUE	Raw log intensity	2	Raw log intensity
			TRUE	Filtered log intensity		Filtered log intensity
				GeneIdColumnKey
				AlignGeneId	1
			FALSE	Entered log-ratios
		RedoGOExpected	ResendFilterData	BinaryDataSignature:	4001581	8734051
				cbGeneChips	unknown
			TRUE	IsAffy
				IsPivotTable	FALSE
			FALSE	ckCodeLink
				LatestVersionUsed	4.1.0 - Stable Release
				LocusLink
				SwissProt
				Ensembl ID
				References
				Bilogical Process (GO)
				Cellular Component (GO)
				Molecular Function (GO)
				PrintTipGroup
					FALSE
