# Supplementary material for: Genome-Wide Gene Expression Profiles in Lung Tissues of Pig Breeds Differing in Resistance to Porcine Reproductive and Respiratory Syndrome Virus
Source: PLoS One. 2014 Jan 23;9(1):e86101. doi: 10.1371/journal.pone.0086101 (PMC3900479; doi:10.1371/journal.pone.0086101)
Supplement: Table S4 — GO annotation of differentially expressed genes. (XLS) [file pone.0086101.s005.xls]

## Sheet: cellular_component
	Cellular_component	Number
GO:0005575	cellular_component	5
GO:0005623	cell	5
GO:0005634	nucleus	3
GO:0005737	cytoplasm	2
GO:0005856	cytoskeleton	1
GO:0005886	plasma membrane	1

## Sheet: Molecular Function
	Molecular Function	Number
GO:0003824	catalytic activity	9
GO:0005488	binding	9
GO:0004871	signal transducer activity	6
GO:0004872	receptor activity	6
GO:0000166	nucleotide binding	5
GO:0003677	DNA binding	4
GO:0016740	transferase activity	4
GO:0004672	protein kinase activity	2
GO:0003700	sequence-specific DNA binding transcription factor activity	1
GO:0003779	actin binding	1
GO:0004518	nuclease activity	1
GO:0016301	kinase activity	1
GO:0016787	hydrolase activity	1

## Sheet: Biological Process
	Biological Process	Number
GO:0008152	metabolic process	13
GO:0050789	regulation of biological process	5
GO:0006139	nucleobase-containing compound metabolic process	4
GO:0006351	transcription, DNA-dependent	4
GO:0006412	translation	4
GO:0007165	signal transduction	4
GO:0007010	cytoskeleton organization	3
GO:0009058	biosynthetic process	3
GO:0044238	primary metabolic process	3
GO:0006520	cellular amino acid metabolic process	2
GO:0006810	transport	2
GO:0005975	carbohydrate metabolic process	1
GO:0006091	generation of precursor metabolites and energy	1
GO:0006259	DNA metabolic process	1
GO:0006464	protein modification process	1
GO:0006811	ion transport	1
GO:0006996	organelle organization	1
GO:0009056	catabolic process	1
GO:0016043	cellular component organization	1
GO:0019538	protein metabolic process	1

## Sheet: accessions for each slim id
Cellular Component Accessions Back to top
Slim id: GO:0005575	cellular_component	5
>PORCINE:SSC.1008.1.A1_AT	GO:0016020	membrane
>PORCINE:SSC.1008.1.A1_AT	GO:0016021	integral to membrane
>PORCINE:SSC.1527.2.A1_AT	GO:0016020	membrane
>PORCINE:SSC.1527.2.A1_AT	GO:0016021	integral to membrane
>PORCINE:SSC.1620.1.A1_AT	GO:0016021	integral to membrane
Slim id: GO:0005623	cell	5
>PORCINE:SSC.1008.1.A1_AT	GO:0016020	membrane
>PORCINE:SSC.1008.1.A1_AT	GO:0016021	integral to membrane
>PORCINE:SSC.1527.2.A1_AT	GO:0016020	membrane
>PORCINE:SSC.1527.2.A1_AT	GO:0016021	integral to membrane
>PORCINE:SSC.1620.1.A1_AT	GO:0016021	integral to membrane
Slim id: GO:0005634	nucleus	3
>PORCINE:SSC.28462.1.A1_A_AT	GO:0005634	nucleus
>PORCINE:SSC.3880.1.S1_AT	GO:0005634	nucleus
>PORCINE:SSC.7981.1.A1_AT	GO:0005634	nucleus
Slim id: GO:0005737	cytoplasm	2
>PORCINE:SSC.1527.2.A1_AT	GO:0005737	cytoplasm
>PORCINE:SSC.26266.1.S1_AT	GO:0005737	cytoplasm
Slim id: GO:0005856	cytoskeleton	1
>PORCINE:SSC.26266.1.S1_AT	GO:0005856	cytoskeleton
Slim id: GO:0005886	plasma membrane	1
>PORCINE:SSC.1527.2.A1_AT	GO:0005886	plasma membrane
Back to top
Molecular Function Accessions Back to top
Slim id:GO:0000166	nucleotide binding	5
>PORCINE:SSC.1008.1.A1_AT	GO:0010181	FMN binding
>PORCINE:SSC.1527.2.A1_AT	GO:0000166	nucleotide binding
>PORCINE:SSC.1527.2.A1_AT	GO:0005524	ATP binding
>PORCINE:SSC.6964.1.A1_AT	GO:0000166	nucleotide binding
>PORCINE:SSC.6964.1.A1_AT	GO:0005524	ATP binding
Slim id:GO:0003677	DNA binding	4
>PORCINE:SSC.1008.1.A1_AT	GO:0003677	DNA binding
>PORCINE:SSC.3880.1.S1_AT	GO:0003677	DNA binding
>PORCINE:SSC.7981.1.A1_AT	GO:0003677	DNA binding
>PORCINE:SSC.7981.1.A1_AT	GO:0043565	sequence-specific DNA binding
Slim id:GO:0003700	sequence-specific DNA binding transcription factor activity	1
>PORCINE:SSC.7981.1.A1_AT	GO:0003700	sequence-specific DNA binding transcription factor activity
Slim id:GO:0003779	actin binding	1
>PORCINE:SSC.26266.1.S1_AT	GO:0003779	actin binding
Slim id:GO:0003824	catalytic activity	9
>PORCINE:SSC.12855.1.S1_AT	GO:0003824	catalytic activity
>PORCINE:SSC.1527.2.A1_AT	GO:0004812	aminoacyl-tRNA ligase activity
>PORCINE:SSC.1527.2.A1_AT	GO:0004823	leucine-tRNA ligase activity
>PORCINE:SSC.1527.2.A1_AT	GO:0016874	ligase activity
>PORCINE:SSC.29634.1.A1_AT	GO:0003824	catalytic activity
>PORCINE:SSC.29634.1.A1_AT	GO:0016491	oxidoreductase activity
>PORCINE:SSC.29634.1.A1_AT	GO:0016615	malate dehydrogenase activity
>PORCINE:SSC.29634.1.A1_AT	GO:0016616	oxidoreductase activity, acting on the CH-OH group of donors, NAD or NADP as acceptor
>PORCINE:SSC.5327.2.A1_AT	GO:0016705	oxidoreductase activity, acting on paired donors, with incorporation or reduction of molecular oxygen
Slim id:GO:0004518	nuclease activity	1
>PORCINE:SSC.1008.1.A1_AT	GO:0004519	endonuclease activity
Slim id:GO:0004672	protein kinase activity	2
>PORCINE:SSC.6964.1.A1_AT	GO:0004672	protein kinase activity
>PORCINE:SSC.6964.1.A1_AT	GO:0004674	protein serine/threonine kinase activity
Slim id:GO:0004871	signal transducer activity	6
>PORCINE:SSC.1008.1.A1_AT	GO:0004871	signal transducer activity
>PORCINE:SSC.1008.1.A1_AT	GO:0004930	G-protein coupled receptor activity
>PORCINE:SSC.1008.1.A1_AT	GO:0016500	protein-hormone receptor activity
>PORCINE:SSC.1527.2.A1_AT	GO:0004871	signal transducer activity
>PORCINE:SSC.1527.2.A1_AT	GO:0004930	G-protein coupled receptor activity
>PORCINE:SSC.1527.2.A1_AT	GO:0004984	olfactory receptor activity
Slim id:GO:0004872	receptor activity	6
>PORCINE:SSC.1008.1.A1_AT	GO:0004872	receptor activity
>PORCINE:SSC.1008.1.A1_AT	GO:0004930	G-protein coupled receptor activity
>PORCINE:SSC.1008.1.A1_AT	GO:0016500	protein-hormone receptor activity
>PORCINE:SSC.1527.2.A1_AT	GO:0004872	receptor activity
>PORCINE:SSC.1527.2.A1_AT	GO:0004930	G-protein coupled receptor activity
>PORCINE:SSC.1527.2.A1_AT	GO:0004984	olfactory receptor activity
Slim id:GO:0005488	binding	9
>PORCINE:SSC.1008.1.A1_AT	GO:0010181	FMN binding
>PORCINE:SSC.1527.2.A1_AT	GO:0005549	odorant binding
>PORCINE:SSC.15638.1.A1_AT	GO:0008270	zinc ion binding
>PORCINE:SSC.15638.1.A1_AT	GO:0046872	metal ion binding
>PORCINE:SSC.18841.1.A1_AT	GO:0005488	binding
>PORCINE:SSC.29634.1.A1_AT	GO:0005488	binding
>PORCINE:SSC.3880.1.S1_AT	GO:0005488	binding
>PORCINE:SSC.5327.2.A1_AT	GO:0005506	iron ion binding
>PORCINE:SSC.5327.2.A1_AT	GO:0031418	L-ascorbic acid binding
Slim id:GO:0016301	kinase activity	1
>PORCINE:SSC.6964.1.A1_AT	GO:0016301	kinase activity
Slim id:GO:0016740	transferase activity	4
>PORCINE:SSC.3880.1.S1_AT	GO:0016772	transferase activity, transferring phosphorus-containing groups
>PORCINE:SSC.3880.1.S1_AT	GO:0016773	phosphotransferase activity, alcohol group as acceptor
>PORCINE:SSC.6964.1.A1_AT	GO:0016740	transferase activity
>PORCINE:SSC.6964.1.A1_AT	GO:0016772	transferase activity, transferring phosphorus-containing groups
Slim id:GO:0016787	hydrolase activity	1
>PORCINE:SSC.12855.1.S1_AT	GO:0016787	hydrolase activity
Back to top
Biological Process Accessions Back to top
Slim id: GO:0005975	carbohydrate metabolic process	1
>PORCINE:SSC.29634.1.A1_AT	GO:0005975	carbohydrate metabolic process
Slim id: GO:0006091	generation of precursor metabolites and energy	1
>PORCINE:SSC.29634.1.A1_AT	GO:0006099	tricarboxylic acid cycle
Slim id: GO:0006139	nucleobase-containing compound metabolic process	4
>PORCINE:SSC.1008.1.A1_AT	GO:0045893	positive regulation of transcription, DNA-dependent
>PORCINE:SSC.1527.2.A1_AT	GO:0006418	tRNA aminoacylation for protein translation
>PORCINE:SSC.1527.2.A1_AT	GO:0006429	leucyl-tRNA aminoacylation
>PORCINE:SSC.7981.1.A1_AT	GO:0006355	regulation of transcription, DNA-dependent
Slim id: GO:0006259	DNA metabolic process	1
>PORCINE:SSC.1008.1.A1_AT	GO:0006304	DNA modification
Slim id: GO:0006351	transcription, DNA-dependent	4
>PORCINE:SSC.1008.1.A1_AT	GO:0045893	positive regulation of transcription, DNA-dependent
>PORCINE:SSC.3880.1.S1_AT	GO:0006351	transcription, DNA-dependent
>PORCINE:SSC.7981.1.A1_AT	GO:0006351	transcription, DNA-dependent
>PORCINE:SSC.7981.1.A1_AT	GO:0006355	regulation of transcription, DNA-dependent
Slim id: GO:0006412	translation	4
>PORCINE:SSC.1527.2.A1_AT	GO:0006412	translation
>PORCINE:SSC.1527.2.A1_AT	GO:0006418	tRNA aminoacylation for protein translation
>PORCINE:SSC.1527.2.A1_AT	GO:0006429	leucyl-tRNA aminoacylation
>PORCINE:SSC.28462.1.A1_A_AT	GO:0001514	selenocysteine incorporation
Slim id: GO:0006464	protein modification process	1
>PORCINE:SSC.6964.1.A1_AT	GO:0006468	protein phosphorylation
Slim id: GO:0006520	cellular amino acid metabolic process	2
>PORCINE:SSC.1527.2.A1_AT	GO:0006418	tRNA aminoacylation for protein translation
>PORCINE:SSC.1527.2.A1_AT	GO:0006429	leucyl-tRNA aminoacylation
Slim id: GO:0006810	transport	2
>PORCINE:SSC.1008.1.A1_AT	GO:0006810	transport
>PORCINE:SSC.1620.1.A1_AT	GO:0055085	transmembrane transport
Slim id: GO:0006811	ion transport	1
>PORCINE:SSC.6964.1.A1_AT	GO:0015696	ammonium transport
Slim id: GO:0006996	organelle organization	1
>PORCINE:SSC.26266.1.S1_AT	GO:0042989	sequestering of actin monomers
Slim id: GO:0007010	cytoskeleton organization	3
>PORCINE:SSC.26266.1.S1_AT	GO:0007010	cytoskeleton organization
>PORCINE:SSC.26266.1.S1_AT	GO:0030036	actin cytoskeleton organization
>PORCINE:SSC.26266.1.S1_AT	GO:0042989	sequestering of actin monomers
Slim id: GO:0007165	signal transduction	4
>PORCINE:SSC.1008.1.A1_AT	GO:0007165	signal transduction
>PORCINE:SSC.1008.1.A1_AT	GO:0007186	G-protein coupled receptor protein signaling pathway
>PORCINE:SSC.1527.2.A1_AT	GO:0007165	signal transduction
>PORCINE:SSC.1527.2.A1_AT	GO:0007186	G-protein coupled receptor protein signaling pathway
Slim id: GO:0008152	metabolic process	13
>PORCINE:SSC.1008.1.A1_AT	GO:0045893	positive regulation of transcription, DNA-dependent
>PORCINE:SSC.1008.1.A1_AT	GO:0006304	DNA modification
>PORCINE:SSC.12855.1.S1_AT	GO:0008152	metabolic process
>PORCINE:SSC.1527.2.A1_AT	GO:0006418	tRNA aminoacylation for protein translation
>PORCINE:SSC.1527.2.A1_AT	GO:0006429	leucyl-tRNA aminoacylation
>PORCINE:SSC.28462.1.A1_A_AT	GO:0001514	selenocysteine incorporation
>PORCINE:SSC.29634.1.A1_AT	GO:0006099	tricarboxylic acid cycle
>PORCINE:SSC.29634.1.A1_AT	GO:0006108	malate metabolic process
>PORCINE:SSC.29634.1.A1_AT	GO:0055114	oxidation-reduction process
>PORCINE:SSC.5327.2.A1_AT	GO:0055114	oxidation-reduction process
>PORCINE:SSC.6964.1.A1_AT	GO:0006468	protein phosphorylation
>PORCINE:SSC.6964.1.A1_AT	GO:0016310	phosphorylation
>PORCINE:SSC.7981.1.A1_AT	GO:0006355	regulation of transcription, DNA-dependent
Slim id: GO:0009056	catabolic process	1
>PORCINE:SSC.29634.1.A1_AT	GO:0006099	tricarboxylic acid cycle
Slim id: GO:0009058	biosynthetic process	3
>PORCINE:SSC.1008.1.A1_AT	GO:0045893	positive regulation of transcription, DNA-dependent
>PORCINE:SSC.28462.1.A1_A_AT	GO:0001514	selenocysteine incorporation
>PORCINE:SSC.7981.1.A1_AT	GO:0006355	regulation of transcription, DNA-dependent
Slim id: GO:0016043	cellular component organization	1
>PORCINE:SSC.26266.1.S1_AT	GO:0042989	sequestering of actin monomers
Slim id: GO:0019538	protein metabolic process	1
>PORCINE:SSC.28462.1.A1_A_AT	GO:0001514	selenocysteine incorporation
Slim id: GO:0044238	primary metabolic process	3
>PORCINE:SSC.1008.1.A1_AT	GO:0045893	positive regulation of transcription, DNA-dependent
>PORCINE:SSC.28462.1.A1_A_AT	GO:0001514	selenocysteine incorporation
>PORCINE:SSC.7981.1.A1_AT	GO:0006355	regulation of transcription, DNA-dependent
Slim id: GO:0050789	regulation of biological process	5
>PORCINE:SSC.1008.1.A1_AT	GO:0045893	positive regulation of transcription, DNA-dependent
>PORCINE:SSC.26266.1.S1_AT	GO:0042989	sequestering of actin monomers
>PORCINE:SSC.28462.1.A1_A_AT	GO:0001514	selenocysteine incorporation
>PORCINE:SSC.6964.1.A1_AT	GO:0006808	regulation of nitrogen utilization
>PORCINE:SSC.7981.1.A1_AT	GO:0006355	regulation of transcription, DNA-dependent
